# Supplementary material for: A hybrid piezoelectric resonator-based DC-DC converter
Source: Nat Commun. 2026 Mar 17;17:4054. doi: 10.1038/s41467-026-70494-0 (PMC13139477; doi:10.1038/s41467-026-70494-0)
Supplement: Supplementary file 3 — Source Data [file 41467_2026_70494_MOESM3_ESM.zip]

Archive with 2 entries (2 files):
- Main figures Source data_ESM.xlsx
- Supplementary figures Source data.xlsx
