# Supplementary material for: A hybrid piezoelectric resonator-based DC-DC converter
Source: Nat Commun. 2026 Mar 17;17:4054. doi: 10.1038/s41467-026-70494-0 (PMC13139477; doi:10.1038/s41467-026-70494-0)
Supplement: Supplementary file 3 — Source Data [file 41467_2026_70494_MOESM3_ESM.zip › Main figures Source data_ESM.xlsx]

## Sheet: Fig.1d
Voltage conversion ratio [V/V]	Ref. 26	Ref. 30	Ref. 31	Ref. 32	Ref. 33	Ref. 34
12	0.545455		0.545455	0.6	0.6	0.75
11.9	0.545872		0.545872	0.60101	0.60101	0.753165
11.8	0.546296		0.546296	0.602041	0.602041	0.75641
11.7	0.546729		0.546729	0.603093	0.603093	0.75974
11.6	0.54717		0.54717	0.604167	0.604167	0.763158
11.5	0.547619		0.547619	0.605263	0.605263	0.766667
11.4	0.548077		0.548077	0.606383	0.606383	0.77027
11.3	0.548544		0.548544	0.607527	0.607527	0.773973
11.2	0.54902		0.54902	0.608696	0.608696	0.777778
11.1	0.549505		0.549505	0.60989	0.60989	0.78169
11	0.55		0.55	0.611111	0.611111	0.785714
10.9	0.550505		0.550505	0.61236	0.61236	0.789855
10.8	0.55102		0.55102	0.613636	0.613636	0.794118
10.7	0.551546		0.551546	0.614943	0.614943	0.798507
10.6	0.552083		0.552083	0.616279	0.616279	0.80303
10.5	0.552632		0.552632	0.617647	0.617647	0.807692
10.4	0.553191		0.553191	0.619048	0.619048	0.8125
10.3	0.553763		0.553763	0.620482	0.620482	0.81746
10.2	0.554348		0.554348	0.621951	0.621951	0.822581
10.1	0.554945		0.554945	0.623457	0.623457	0.827869
10	0.555556		0.555556	0.625	0.625	0.833333
9.9	0.55618		0.55618	0.626582	0.626582	0.838983
9.8	0.556818		0.556818	0.628205	0.628205	0.844828
9.7	0.557471		0.557471	0.62987	0.62987	0.850877
9.6	0.55814		0.55814	0.631579	0.631579	0.857143
9.5	0.558824		0.558824	0.633333	0.633333	0.863636
9.4	0.559524		0.559524	0.635135	0.635135	0.87037
9.3	0.560241		0.560241	0.636986	0.636986	0.877358
9.2	0.560976		0.560976	0.638889	0.638889	0.884615
9.1	0.561728		0.561728	0.640845	0.640845	0.892157
9	0.5625		0.5625	0.642857	0.642857	0.9
8.9	0.563291		0.563291	0.644928	0.644928	0.908163
8.8	0.564103		0.564103	0.647059	0.647059	0.916667
8.7	0.564935		0.564935	0.649254	0.649254	0.925532
8.6	0.565789		0.565789	0.651515	0.651515	0.934783
8.5	0.566667		0.566667	0.653846	0.653846	0.944444
8.4	0.567568		0.567568	0.65625	0.65625	0.954545
8.3	0.568493		0.568493	0.65873	0.65873	0.965116
8.2	0.569444		0.569444	0.66129	0.66129	0.97619
8.1	0.570423		0.570423	0.663934	0.663934	0.987805
8	0.571429	1	0.571429	0.666667	0.666667	1
7.9	0.572464	0.9875	0.572464	0.669492	0.669492
7.8	0.573529	0.975	0.573529	0.672414	0.672414
7.7	0.574627	0.9625	0.574627	0.675439	0.675439
7.6	0.575758	0.95	0.575758	0.678571	0.678571
7.5	0.576923	0.9375	0.576923	0.681818	0.681818
7.4	0.578125	0.925	0.578125	0.685185	0.685185
7.3	0.579365	0.9125	0.579365	0.688679	0.688679
7.2	0.580645	0.9	0.580645	0.692308	0.692308
7.1	0.581967	0.8875	0.581967	0.696078	0.696078
7	0.583333	0.875	0.583333	0.7	0.7
6.9	0.584746	0.8625	0.584746	0.704082	0.704082
6.8	0.586207	0.85	0.586207	0.708333	0.708333
6.7	0.587719	0.8375	0.587719	0.712766	0.712766
6.6	0.589286	0.825	0.589286	0.717391	0.717391
6.5	0.590909	0.8125	0.590909	0.722222	0.722222
6.4	0.592593	0.8	0.592593	0.727273	0.727273
6.3	0.59434	0.7875	0.59434	0.732558	0.732558
6.2	0.596154	0.775	0.596154	0.738095	0.738095
6.1	0.598039	0.7625	0.598039	0.743902	0.743902
6	0.6	0.75	0.6	0.75	0.75
5.9	0.602041	0.7375	0.602041	0.75641	0.75641
5.8	0.604167	0.725	0.604167	0.763158	0.763158
5.7	0.606383	0.7125	0.606383	0.77027	0.77027
5.6	0.608696	0.7	0.608696	0.777778	0.777778
5.5	0.611111	0.6875	0.611111	0.785714	0.785714
5.4	0.613636	0.675	0.613636	0.794118	0.794118
5.3	0.616279	0.6625	0.616279	0.80303	0.80303
5.2	0.619048	0.65	0.619048	0.8125	0.8125
5.1	0.621951	0.6375	0.621951	0.822581	0.822581
5	0.625	0.625	0.625	0.833333	0.833333
4.9	0.628205	0.6125	0.628205	0.844828	0.844828
4.8	0.631579	0.6	0.631579	0.857143	0.857143
4.7	0.635135	0.5875	0.635135	0.87037	0.87037
4.6	0.638889	0.575	0.638889	0.884615	0.884615
4.5	0.642857	0.5625	0.642857	0.9	0.9
4.4	0.647059	0.55	0.647059	0.916667	0.916667
4.3	0.651515	0.5375	0.651515	0.934783	0.934783
4.2	0.65625	0.525	0.65625	0.954545	0.954545
4.1	0.66129	0.5125	0.66129	0.97619	0.97619
4	0.666667	0.5	0.666667	1	1
3.9	0.672414	0.4875	0.672414
3.8	0.678571	0.475	0.678571
3.7	0.685185	0.4625	0.685185
3.6	0.692308	0.45	0.692308
3.5	0.7	0.4375	0.7
3.4	0.708333	0.425	0.708333
3.3	0.717391	0.4125	0.717391
3.2	0.727273	0.4	0.727273
3.1	0.738095	0.3875	0.738095
3	0.75	0.375	0.75
2.9	0.763158	0.3625
2.8	0.777778	0.35
2.7	0.794118	0.3375
2.6	0.8125	0.325
2.5	0.833333	0.3125
2.4	0.857143	0.3
2.3	0.884615	0.2875
2.2	0.916667	0.275
2.1	0.954545	0.2625
2	1	0.25

## Sheet: Fig.4c
	Ref. 26		Ref. 31		Ref. 32		Ref. 33		Ref. 34		Proposed
Voltage conversion ratio [V/V]	Utilization factor	Normalized PR current [A/A]	Utilization factor	Normalized PR current [A/A]	Utilization factor	Normalized PR current [A/A]	Utilization factor	Normalized PR current [A/A]	Utilization factor	Normalized PR current [A/A]	Utilization factor	Normalized PR current [A/A]
9	0.5625	1	0.5625	0.953585	0.642857	0.835837	0.642857	0.496244	0.9	0.332081	1	0.181568
9.1	0.561728	1	0.561728	0.953579	0.640845	0.837268	0.640845	0.496863	0.892157	0.334131	0.983871	0.184184
9.2	0.560976	1	0.560976	0.953572	0.638889	0.838664	0.638889	0.497467	0.884615	0.33613	0.96875	0.186738
9.3	0.560241	1	0.560241	0.953566	0.636986	0.840026	0.636986	0.498056	0.877358	0.338083	0.954545	0.18923
9.4	0.559524	1	0.559524	0.953559	0.635135	0.841357	0.635135	0.498632	0.87037	0.339989	0.941176	0.191664
9.5	0.558824	1	0.558824	0.953553	0.633333	0.842656	0.633333	0.499194	0.863636	0.341851	0.928571	0.194041
9.6	0.55814	1	0.55814	0.953548	0.631579	0.843926	0.631579	0.499744	0.857143	0.34367	0.916667	0.196363
9.7	0.557471	1	0.557471	0.953542	0.62987	0.845167	0.62987	0.500281	0.850877	0.345448	0.905405	0.198633
9.8	0.556818	1	0.556818	0.953536	0.628205	0.84638	0.628205	0.500806	0.844828	0.347185	0.894737	0.200851
9.9	0.55618	1	0.55618	0.953531	0.626582	0.847566	0.626582	0.501319	0.838983	0.348884	0.884615	0.20302
10	0.555556	1	0.555556	0.953525	0.625	0.848726	0.625	0.501821	0.833333	0.350546	0.875	0.205142
10.1	0.554945	1	0.554945	0.95352	0.623457	0.84986	0.623457	0.502312	0.827869	0.352172	0.865854	0.207217
10.2	0.554348	1	0.554348	0.953515	0.621951	0.85097	0.621951	0.502792	0.822581	0.353762	0.857143	0.209248
10.3	0.553763	1	0.553763	0.95351	0.620482	0.852057	0.620482	0.503262	0.81746	0.355319	0.848837	0.211235
10.4	0.553191	1	0.553191	0.953505	0.619048	0.853121	0.619048	0.503723	0.8125	0.356843	0.840909	0.213181
10.5	0.552632	1	0.552632	0.9535	0.617647	0.854162	0.617647	0.504173	0.807692	0.358335	0.833333	0.215086
10.6	0.552083	1	0.552083	0.953495	0.616279	0.855182	0.616279	0.504615	0.80303	0.359797	0.826087	0.216952
10.7	0.551546	1	0.551546	0.953491	0.614943	0.856181	0.614943	0.505047	0.798507	0.361228	0.819149	0.218779
10.8	0.55102	1	0.55102	0.953486	0.613636	0.85716	0.613636	0.505471	0.794118	0.362631	0.8125	0.22057
10.9	0.550505	1	0.550505	0.953482	0.61236	0.85812	0.61236	0.505886	0.789855	0.364005	0.806122	0.222325
11	0.55	1	0.55	0.953477	0.611111	0.85906	0.611111	0.506293	0.785714	0.365353	0.8	0.224045
11.1	0.549505	1	0.549505	0.953473	0.60989	0.859982	0.60989	0.506692	0.78169	0.366673	0.794118	0.225731
11.2	0.54902	1	0.54902	0.953469	0.608696	0.860886	0.608696	0.507083	0.777778	0.367969	0.788462	0.227385
11.3	0.548544	1	0.548544	0.953465	0.607527	0.861772	0.607527	0.507466	0.773973	0.369239	0.783019	0.229006
11.4	0.548077	1	0.548077	0.953461	0.606383	0.862642	0.606383	0.507843	0.77027	0.370485	0.777778	0.230597
11.5	0.547619	1	0.547619	0.953457	0.605263	0.863496	0.605263	0.508212	0.766667	0.371707	0.772727	0.232158
11.6	0.54717	1	0.54717	0.953453	0.604167	0.864333	0.604167	0.508574	0.763158	0.372907	0.767857	0.23369
11.7	0.546729	1	0.546729	0.953449	0.603093	0.865155	0.603093	0.50893	0.75974	0.374085	0.763158	0.235193
11.8	0.546296	1	0.546296	0.953445	0.602041	0.865961	0.602041	0.509279	0.75641	0.37524	0.758621	0.236668
11.9	0.545872	1	0.545872	0.953441	0.60101	0.866753	0.60101	0.509622	0.753165	0.376375	0.754237	0.238117
12	0.545455	1	0.545455	0.953438	0.6	0.867531	0.6	0.509958	0.75	0.37749	0.75	0.23954
12.1	0.545045	1	0.545045	0.953434	0.59901	0.868295	0.59901	0.510289	0.746914	0.378584	0.745902	0.240937
12.2	0.544643	1	0.544643	0.953431	0.598039	0.869046	0.598039	0.510614	0.743902	0.379659	0.741935	0.24231
12.3	0.544248	1	0.544248	0.953427	0.597087	0.869783	0.597087	0.510933	0.740964	0.380715	0.738095	0.243658
12.4	0.54386	1	0.54386	0.953424	0.596154	0.870507	0.596154	0.511246	0.738095	0.381753	0.734375	0.244983
12.5	0.543478	1	0.543478	0.953421	0.595238	0.871219	0.595238	0.511554	0.735294	0.382773	0.730769	0.246285
12.6	0.543103	1	0.543103	0.953417	0.59434	0.871919	0.59434	0.511857	0.732558	0.383775	0.727273	0.247565
12.7	0.542735	1	0.542735	0.953414	0.593458	0.872606	0.593458	0.512154	0.729885	0.384761	0.723881	0.248823
12.8	0.542373	1	0.542373	0.953411	0.592593	0.873283	0.592593	0.512447	0.727273	0.38573	0.720588	0.25006
12.9	0.542017	1	0.542017	0.953408	0.591743	0.873948	0.591743	0.512735	0.724719	0.386683	0.717391	0.251276
13	0.541667	1	0.541667	0.953405	0.590909	0.874602	0.590909	0.513018	0.722222	0.387619	0.714286	0.252473
13.1	0.541322	1	0.541322	0.953402	0.59009	0.875245	0.59009	0.513296	0.71978	0.388541	0.711268	0.253649
13.2	0.540984	1	0.540984	0.953399	0.589286	0.875878	0.589286	0.51357	0.717391	0.389448	0.708333	0.254807
13.3	0.54065	1	0.54065	0.953396	0.588496	0.8765	0.588496	0.513839	0.715054	0.39034	0.705479	0.255945
13.4	0.540323	1	0.540323	0.953393	0.587719	0.877113	0.587719	0.514104	0.712766	0.391217	0.702703	0.257066
13.5	0.54	1	0.54	0.95339	0.586957	0.877716	0.586957	0.514365	0.710526	0.392081	0.7	0.258169
13.6	0.539683	1	0.539683	0.953388	0.586207	0.878309	0.586207	0.514622	0.708333	0.392931	0.697368	0.259254
13.7	0.53937	1	0.53937	0.953385	0.58547	0.878893	0.58547	0.514875	0.706186	0.393768	0.694805	0.260323
13.8	0.539062	1	0.539062	0.953382	0.584746	0.879468	0.584746	0.515124	0.704082	0.394592	0.692308	0.261374
13.9	0.53876	1	0.53876	0.95338	0.584034	0.880035	0.584034	0.515369	0.70202	0.395403	0.689873	0.26241
14	0.538462	1	0.538462	0.953377	0.583333	0.880592	0.583333	0.51561	0.7	0.396202	0.6875	0.26343
14.1	0.538168	1	0.538168	0.953375	0.582645	0.881141	0.582645	0.515848	0.69802	0.396989	0.685185	0.264434
14.2	0.537879	1	0.537879	0.953372	0.581967	0.881682	0.581967	0.516082	0.696078	0.397764	0.682927	0.265423
14.3	0.537594	1	0.537594	0.95337	0.581301	0.882215	0.581301	0.516312	0.694175	0.398527	0.680723	0.266398
14.4	0.537313	1	0.537313	0.953367	0.580645	0.88274	0.580645	0.516539	0.692308	0.399279	0.678571	0.267358
14.5	0.537037	1	0.537037	0.953365	0.58	0.883257	0.58	0.516763	0.690476	0.40002	0.676471	0.268304
14.6	0.536765	1	0.536765	0.953362	0.579365	0.883766	0.579365	0.516984	0.688679	0.40075	0.674419	0.269236
14.7	0.536496	1	0.536496	0.95336	0.57874	0.884269	0.57874	0.517201	0.686916	0.40147	0.672414	0.270155
14.8	0.536232	1	0.536232	0.953358	0.578125	0.884764	0.578125	0.517415	0.685185	0.402179	0.670455	0.27106
14.9	0.535971	1	0.535971	0.953355	0.577519	0.885252	0.577519	0.517626	0.683486	0.402878	0.668539	0.271952
15	0.535714	1	0.535714	0.953353	0.576923	0.885733	0.576923	0.517834	0.681818	0.403567	0.666667	0.272832
15.1	0.535461	1	0.535461	0.953351	0.576336	0.886207	0.576336	0.51804	0.68018	0.404246	0.664835	0.2737
15.2	0.535211	1	0.535211	0.953349	0.575758	0.886674	0.575758	0.518242	0.678571	0.404916	0.663043	0.274555
15.3	0.534965	1	0.534965	0.953347	0.575188	0.887135	0.575188	0.518441	0.676991	0.405577	0.66129	0.275398
15.4	0.534722	1	0.534722	0.953345	0.574627	0.88759	0.574627	0.518638	0.675439	0.406228	0.659574	0.27623
15.5	0.534483	1	0.534483	0.953342	0.574074	0.888039	0.574074	0.518832	0.673913	0.406871	0.657895	0.27705
15.6	0.534247	1	0.534247	0.95334	0.573529	0.888481	0.573529	0.519024	0.672414	0.407505	0.65625	0.277859
15.7	0.534014	1	0.534014	0.953338	0.572993	0.888917	0.572993	0.519212	0.67094	0.40813	0.654639	0.278658
15.8	0.533784	1	0.533784	0.953336	0.572464	0.889348	0.572464	0.519399	0.669492	0.408747	0.653061	0.279445
15.9	0.533557	1	0.533557	0.953334	0.571942	0.889773	0.571942	0.519583	0.668067	0.409355	0.651515	0.280222
16	0.533333	1	0.533333	0.953332	0.571429	0.890192	0.571429	0.519764	0.666667	0.409956	0.65	0.280989
16.1	0.533113	1	0.533113	0.953331	0.570922	0.890605	0.570922	0.519943	0.665289	0.410548	0.648515	0.281745
16.2	0.532895	1	0.532895	0.953329	0.570423	0.891014	0.570423	0.52012	0.663934	0.411133	0.647059	0.282492
16.3	0.53268	1	0.53268	0.953327	0.56993	0.891417	0.56993	0.520294	0.662602	0.411711	0.645631	0.283229
16.4	0.532468	1	0.532468	0.953325	0.569444	0.891814	0.569444	0.520466	0.66129	0.41228	0.644231	0.283957
16.5	0.532258	1	0.532258	0.953323	0.568966	0.892207	0.568966	0.520636	0.66	0.412843	0.642857	0.284675
16.6	0.532051	1	0.532051	0.953321	0.568493	0.892595	0.568493	0.520804	0.65873	0.413398	0.641509	0.285384
16.7	0.531847	1	0.531847	0.953319	0.568027	0.892977	0.568027	0.520969	0.65748	0.413947	0.640187	0.286084
16.8	0.531646	1	0.531646	0.953318	0.567568	0.893355	0.567568	0.521133	0.65625	0.414488	0.638889	0.286775
16.9	0.531447	1	0.531447	0.953316	0.567114	0.893728	0.567114	0.521294	0.655039	0.415023	0.637615	0.287458
17	0.53125	1	0.53125	0.953314	0.566667	0.894097	0.566667	0.521454	0.653846	0.415551	0.636364	0.288132
17.1	0.531056	1	0.531056	0.953313	0.566225	0.894461	0.566225	0.521611	0.652672	0.416072	0.635135	0.288797
17.2	0.530864	1	0.530864	0.953311	0.565789	0.89482	0.565789	0.521767	0.651515	0.416587	0.633929	0.289455
17.3	0.530675	1	0.530675	0.953309	0.565359	0.895176	0.565359	0.521921	0.650376	0.417096	0.632743	0.290105
17.4	0.530488	1	0.530488	0.953308	0.564935	0.895526	0.564935	0.522072	0.649254	0.417599	0.631579	0.290746
17.5	0.530303	1	0.530303	0.953306	0.564516	0.895873	0.564516	0.522222	0.648148	0.418095	0.630435	0.29138
17.6	0.53012	1	0.53012	0.953304	0.564103	0.896215	0.564103	0.522371	0.647059	0.418586	0.62931	0.292007
17.7	0.52994	1	0.52994	0.953303	0.563694	0.896554	0.563694	0.522517	0.645985	0.419071	0.628205	0.292626
17.8	0.529762	1	0.529762	0.953301	0.563291	0.896888	0.563291	0.522662	0.644928	0.41955	0.627119	0.293237
17.9	0.529586	1	0.529586	0.9533	0.562893	0.897219	0.562893	0.522805	0.643885	0.420023	0.62605	0.293842
18	0.529412	1	0.529412	0.953298	0.5625	0.897545	0.5625	0.522946	0.642857	0.420491	0.625	0.294439
18.1	0.52924	1	0.52924	0.953297	0.562112	0.897868	0.562112	0.523086	0.641844	0.420953	0.623967	0.295029
18.2	0.52907	1	0.52907	0.953295	0.561728	0.898187	0.561728	0.523224	0.640845	0.42141	0.622951	0.295613
18.3	0.528902	1	0.528902	0.953294	0.56135	0.898502	0.56135	0.52336	0.63986	0.421862	0.621951	0.29619
18.4	0.528736	1	0.528736	0.953292	0.560976	0.898814	0.560976	0.523495	0.638889	0.422309	0.620968	0.29676
18.5	0.528571	1	0.528571	0.953291	0.560606	0.899122	0.560606	0.523628	0.637931	0.422751	0.62	0.297324
18.6	0.528409	1	0.528409	0.95329	0.560241	0.899427	0.560241	0.52376	0.636986	0.423187	0.619048	0.297881
18.7	0.528249	1	0.528249	0.953288	0.55988	0.899728	0.55988	0.523891	0.636054	0.423619	0.61811	0.298432
18.8	0.52809	1	0.52809	0.953287	0.559524	0.900026	0.559524	0.52402	0.635135	0.424046	0.617188	0.298977
18.9	0.527933	1	0.527933	0.953285	0.559172	0.900321	0.559172	0.524147	0.634228	0.424468	0.616279	0.299516
19	0.527778	1	0.527778	0.953284	0.558824	0.900612	0.558824	0.524273	0.633333	0.424885	0.615385	0.300049
19.1	0.527624	1	0.527624	0.953283	0.55848	0.9009	0.55848	0.524398	0.63245	0.425298	0.614504	0.300576
19.2	0.527473	1	0.527473	0.953281	0.55814	0.901185	0.55814	0.524521	0.631579	0.425706	0.613636	0.301097
19.3	0.527322	1	0.527322	0.95328	0.557803	0.901467	0.557803	0.524643	0.630719	0.42611	0.612782	0.301613
19.4	0.527174	1	0.527174	0.953279	0.557471	0.901746	0.557471	0.524764	0.62987	0.42651	0.61194	0.302123
19.5	0.527027	1	0.527027	0.953277	0.557143	0.902022	0.557143	0.524883	0.629032	0.426905	0.611111	0.302628
19.6	0.526882	1	0.526882	0.953276	0.556818	0.902295	0.556818	0.525001	0.628205	0.427296	0.610294	0.303127
19.7	0.526738	1	0.526738	0.953275	0.556497	0.902565	0.556497	0.525118	0.627389	0.427683	0.609489	0.303621
19.8	0.526596	1	0.526596	0.953274	0.55618	0.902832	0.55618	0.525234	0.626582	0.428066	0.608696	0.304109
19.9	0.526455	1	0.526455	0.953272	0.555866	0.903096	0.555866	0.525348	0.625786	0.428444	0.607914	0.304593
20	0.526316	1	0.526316	0.953271	0.555556	0.903358	0.555556	0.525461	0.625	0.428819	0.607143	0.305071

## Sheet: Fig.5c
Output current [A]	Efficiency [%] @VIN=24V	Efficiency [%] @VIN=36V	Efficiency [%] @VIN=48V
0.1	94.0367	94.756	95.4365
0.15	93.9417	95.3878	96.1694
0.2	93.6544	94.756	95.6938
0.25	92.7198	93.8931	95.057
0.3	91.8445	93.107	93.9453
0.35	90.7661	92.3483	93.1389
0.4	89.7727	91.4141	92.6141
0.45	89.0531	90.7948	92.2194
0.5	88.5886	90.24	91.7885
0.55	87.6225	89.6028	91.3621
0.6		88.806	90.8233
0.65		88.41	90.0897
0.7		87.4877	89.3276
0.75		87.1749	88.9653
0.8			88.3445
0.85			87.894
0.9			87.1324
0.95			86.4401
1			85.5915

## Sheet: Fig.5d
Voltage conversion ratio [V/V]	Efficiency [%] @VIN=24V	Efficiency [%] @VIN=36V	Efficiency [%] @VIN=48V
10	93.5055	94.7867	95.4944
10.5263	92.19	93.7844	94.7347
11.1111	91.25	93.0699	94.0227
11.7647	90.3509	92.0894	93.1239
12.5	89.8876	90.9091	92.433
13.3333	88.694	89.7436	91.4141
14.2857	86.4198	88.3997	90.3226
15.3846	85.512	87.037	89.3265
16.6667	83.912	85.5004	87.2871
18.1818	82.1168	83.1245	86.2403
20	79.3963	81.0932	84.0336

## Sheet: Fig.5e
Output current [A]	Frequency [Hz] @VIN=24V	Frequency [Hz] @VIN=36V	Frequency [Hz] @VIN=48V
0.1	122951	125000	125628
0.15	121163	122951	123967
0.2	120000	121163	122951
0.25	119048	120385	121951
0.3	118110	119617	120968
0.35	117555	118859	120192
0.4	117005	118390	119617
0.45	116550	117832	119048
0.5	116189	117555	118577
0.55	115830	117188	118203
0.6		116732	117739
0.65		116460	117371
0.7		116189	117005
0.75		115920	116641
0.8			116369
0.85			116189
0.9			116009
0.95			115830
1			115652

## Sheet: Fig.6a
	Ref. 26	Ref. 30	Ref. 32	Ref.33	Ref.34	Ref.52	This work
Voltage conversion ratio @ peak efficiency[V/V]	2.125	7.8	4.8	4.8	9	1.83	10
Volumetric current density based on tatal volume [A/cm3]	0.797739	0.31977	0.470929	0.71962	3.52381	2.31254	8.43433

## Sheet: Fig.6b
	Ref. 26	Ref. 30	Ref. 32	Ref.33	Ref.34	Ref.52	This work
Voltage conversion ratio @ peak efficiency[V/V]	2.125	7.8	4.8	4.8	9	1.83	10
Volumetric current density based on PR device [A/cm3]	1.01543	0.712456	4.77707	7.96178	3.98089	5.61794	12.7389

## Sheet: Fig.6c
	Ref. 26	Ref. 30	Ref. 32	Ref.33	Ref.34	Ref.52	This work
Voltage conversion ratio @ peak efficiency[V/V]	2.125	7.8	4.8	4.8	9	1.83	10
Power density based on tatal volume [W/cm3]	28.7186	15.9885	4.70929	7.1962	7.75238	69.3762	40.4848

## Sheet: Fig.6d
	Ref. 26	Ref. 30	Ref. 32	Ref.33	Ref.34	Ref.52	This work
Voltage conversion ratio @ peak efficiency[V/V]	2.125	7.8	4.8	4.8	9	1.83	10
Power density based on PR device [W/cm3]	36.5555	35.6228	47.7707	79.6178	8.75796	168.538	61.1465

## Sheet: Fig.6e
	Ref. 26	Ref. 30	Ref. 32	Ref.33	Ref.34	Ref.52	This work
Voltage conversion ratio @ peak efficiency[V/V]	2.125	7.8	4.8	4.8	9	1.83	10
Areal current density based on tatal area [A/cm2]	0.056063	0.0815662	0.0513253	0.0833528	0.0758449	0.167371	0.287455

[truncated: 1 more sheets: Fig.6f]
