# Supplementary material for: A hybrid piezoelectric resonator-based DC-DC converter
Source: Nat Commun. 2026 Mar 17;17:4054. doi: 10.1038/s41467-026-70494-0 (PMC13139477; doi:10.1038/s41467-026-70494-0)
Supplement: Supplementary file 3 — Source Data [file 41467_2026_70494_MOESM3_ESM.zip › Supplementary figures Source data.xlsx]

## Sheet: Supplemenatry Fig.1c
Freq(Hz)	Z magnitude [dB]	Z phase [deg]
50000	45.0528	-89.3019
50006.9	45.0499	-89.2957
50013.9	45.0471	-89.312
50020.8	45.0459	-89.3187
50027.7	45.0464	-89.3353
50034.7	45.0451	-89.3197
50041.6	45.0406	-89.3177
50048.5	45.0418	-89.3053
50055.5	45.0428	-89.3158
50062.4	45.0369	-89.3114
50069.4	45.0371	-89.3084
50076.3	45.0332	-89.2939
50083.3	45.032	-89.3203
50090.2	45.0312	-89.3038
50097.1	45.0298	-89.3185
50104.1	45.031	-89.3217
50111	45.0258	-89.3001
50118	45.0276	-89.3224
50124.9	45.0297	-89.3137
50131.9	45.0261	-89.3045
50138.8	45.0195	-89.3208
50145.8	45.0194	-89.3256
50152.7	45.0209	-89.3119
50159.7	45.0179	-89.2907
50166.6	45.0168	-89.314
50173.6	45.0145	-89.3066
50180.6	45.0122	-89.3009
50187.5	45.0103	-89.292
50194.5	45.0101	-89.3041
50201.4	45.0075	-89.2959
50208.4	45.0074	-89.3101
50215.4	45.0055	-89.3155
50222.3	45.0054	-89.2983
50229.3	45.0031	-89.3017
50236.2	45.0008	-89.3053
50243.2	44.9998	-89.3072
50250.2	44.9977	-89.2923
50257.1	44.9995	-89.3007
50264.1	44.998	-89.3112
50271.1	44.9936	-89.2981
50278.1	44.9932	-89.3008
50285	44.9904	-89.3119
50292	44.9904	-89.3034
50299	44.9872	-89.3061
50305.9	44.9872	-89.2943
50312.9	44.9846	-89.2924
50319.9	44.984	-89.304
50326.9	44.9792	-89.2782
50333.9	44.9808	-89.2947
50340.8	44.9795	-89.3229
50347.8	44.9798	-89.3067
50354.8	44.9742	-89.297
50361.8	44.9743	-89.3066
50368.8	44.9721	-89.2889
50375.7	44.9724	-89.2865
50382.7	44.9733	-89.305
50389.7	44.9685	-89.3066
50396.7	44.9693	-89.3043
50403.7	44.9675	-89.2798
50410.7	44.9674	-89.2907
50417.7	44.9639	-89.2871
50424.7	44.9653	-89.2909
50431.6	44.9598	-89.3038
50438.6	44.9591	-89.2952
50445.6	44.9555	-89.2892
50452.6	44.9568	-89.29
50459.6	44.955	-89.2841
50466.6	44.9536	-89.2897
50473.6	44.9539	-89.287
50480.6	44.9502	-89.2735
50487.6	44.9496	-89.2801
50494.6	44.9479	-89.2866
50501.6	44.9467	-89.284
50508.6	44.9453	-89.2752
50515.6	44.9446	-89.2646
50522.6	44.9424	-89.2697
50529.6	44.9407	-89.2815
50536.6	44.9374	-89.2875
50543.6	44.9366	-89.2821
50550.7	44.9364	-89.2716
50557.7	44.935	-89.2806
50564.7	44.9347	-89.2729
50571.7	44.9305	-89.2937
50578.7	44.9302	-89.2667
50585.7	44.9273	-89.2894
50592.7	44.9271	-89.2848
50599.7	44.9247	-89.2855
50606.8	44.9254	-89.2741
50613.8	44.9256	-89.2654
50620.8	44.9179	-89.2589
50627.8	44.9217	-89.286
50634.8	44.918	-89.28
50641.8	44.9183	-89.2674
50648.9	44.916	-89.2672
50655.9	44.9144	-89.2704
50662.9	44.9116	-89.2763
50669.9	44.9117	-89.2653
50677	44.9087	-89.2739
50684	44.9088	-89.2529
50691	44.9077	-89.2649
50698	44.9039	-89.2629
50705.1	44.904	-89.2507
50712.1	44.9018	-89.2577
50719.1	44.8977	-89.2898
50726.2	44.899	-89.2635
50733.2	44.8972	-89.2743
50740.2	44.8944	-89.2609
50747.3	44.8964	-89.2673
50754.3	44.8946	-89.2863
50761.3	44.8936	-89.2754
50768.4	44.8892	-89.2707
50775.4	44.8905	-89.2516
50782.5	44.8869	-89.2651
50789.5	44.886	-89.2763
50796.5	44.8854	-89.2747
50803.6	44.883	-89.2427
50810.6	44.88	-89.2678
50817.7	44.8793	-89.2677
50824.7	44.877	-89.2629
50831.8	44.8792	-89.2471
50838.8	44.8762	-89.2499
50845.9	44.875	-89.2573
50852.9	44.8718	-89.2477
50860	44.872	-89.2638
50867	44.8697	-89.2493
50874.1	44.868	-89.252
50881.1	44.8687	-89.2526
50888.2	44.8663	-89.2446
50895.2	44.8643	-89.2592
50902.3	44.863	-89.2622
50909.4	44.8613	-89.2614
50916.4	44.862	-89.2476
50923.5	44.8575	-89.2628
50930.5	44.8562	-89.2468
50937.6	44.8547	-89.2497
50944.7	44.8539	-89.2496
50951.7	44.853	-89.2558
50958.8	44.8524	-89.2607
50965.8	44.8477	-89.2348
50972.9	44.8488	-89.2466
50980	44.8481	-89.2442
50987.1	44.8453	-89.2269
50994.1	44.8453	-89.2497
51001.2	44.8425	-89.2181
51008.3	44.8425	-89.2476
51015.3	44.8415	-89.2498
51022.4	44.8429	-89.2541
51029.5	44.8334	-89.2557
51036.6	44.8343	-89.2548
51043.6	44.8328	-89.2508
51050.7	44.8327	-89.252
51057.8	44.8325	-89.2633
51064.9	44.829	-89.2472
51072	44.83	-89.2518
51079	44.8286	-89.2436
51086.1	44.8253	-89.242
51093.2	44.8243	-89.2248
51100.3	44.8191	-89.2269
51107.4	44.8218	-89.2315
51114.5	44.8176	-89.2212
51121.5	44.816	-89.2404
51128.6	44.8165	-89.2461
51135.7	44.8168	-89.2416
51142.8	44.8123	-89.2488
51149.9	44.81	-89.2427
51157	44.809	-89.2349
51164.1	44.8084	-89.2344
51171.2	44.8061	-89.2608
51178.3	44.8053	-89.241
51185.4	44.8065	-89.2471
51192.5	44.8027	-89.2384
51199.6	44.8052	-89.2246
51206.7	44.7992	-89.2422
51213.8	44.8006	-89.2455
51220.9	44.7973	-89.2329
51228	44.7975	-89.2279
51235.1	44.7929	-89.2446
51242.2	44.7921	-89.2236
51249.3	44.7934	-89.2286
51256.4	44.7928	-89.2204
51263.5	44.7892	-89.2431
51270.6	44.7886	-89.2178
51277.7	44.7886	-89.2218
51284.8	44.784	-89.2435
51291.9	44.7859	-89.2159
51299	44.7826	-89.2347
51306.2	44.7832	-89.2174
51313.3	44.7811	-89.2219
51320.4	44.7774	-89.2249
51327.5	44.7779	-89.2277
51334.6	44.775	-89.2188
51341.7	44.7755	-89.2129
51348.8	44.7746	-89.2312
51356	44.7701	-89.2128
51363.1	44.7689	-89.209
51370.2	44.7663	-89.2228
51377.3	44.7656	-89.2087
51384.5	44.7673	-89.2148
51391.6	44.7655	-89.2333
51398.7	44.7619	-89.2157
51405.8	44.7615	-89.22
51413	44.7583	-89.2165
51420.1	44.7594	-89.2148
51427.2	44.7554	-89.2237
51434.4	44.753	-89.2196
51441.5	44.7545	-89.2183
51448.6	44.7523	-89.2162
51455.7	44.7498	-89.2242
51462.9	44.7483	-89.2087
51470	44.7473	-89.1914
51477.2	44.7477	-89.2001
51484.3	44.7448	-89.1958
51491.4	44.742	-89.2082
51498.6	44.7439	-89.2036
51505.7	44.7413	-89.19
51512.9	44.7367	-89.1966
51520	44.7422	-89.1891
51527.1	44.7349	-89.2081
51534.3	44.7353	-89.1992
51541.4	44.7353	-89.2291
51548.6	44.7311	-89.1986
51555.7	44.7297	-89.212
51562.9	44.7286	-89.1901
51570	44.7239	-89.2014
51577.2	44.726	-89.196
51584.3	44.7257	-89.213
51591.5	44.7206	-89.2041
51598.6	44.7242	-89.2083
51605.8	44.7229	-89.2019
51612.9	44.7175	-89.211
51620.1	44.7186	-89.1963
51627.2	44.7147	-89.2185
51634.4	44.7175	-89.187
51641.6	44.7108	-89.1828
51648.7	44.7122	-89.1949
51655.9	44.7163	-89.191
51663	44.7108	-89.1867
51670.2	44.7067	-89.2044
51677.4	44.7088	-89.2193
51684.5	44.7033	-89.1974
51691.7	44.7052	-89.196
51698.9	44.7014	-89.1944
51706	44.7	-89.1886
51713.2	44.7006	-89.1979
51720.4	44.6969	-89.1944
51727.6	44.6961	-89.2121
51734.7	44.6969	-89.1911
51741.9	44.6957	-89.1935
51749.1	44.6919	-89.1819
51756.2	44.6887	-89.1899
51763.4	44.6888	-89.2085
51770.6	44.6885	-89.1923
51777.8	44.6888	-89.1983
51785	44.6866	-89.1971
51792.1	44.687	-89.1884
51799.3	44.6853	-89.1915
51806.5	44.6817	-89.2036
51813.7	44.6809	-89.196
51820.9	44.6771	-89.1938
51828.1	44.6787	-89.188
51835.2	44.6751	-89.1913
51842.4	44.6762	-89.179
51849.6	44.6738	-89.1889
51856.8	44.6724	-89.172
51864	44.6698	-89.2061
51871.2	44.6697	-89.18
51878.4	44.6649	-89.1648
51885.6	44.6643	-89.1871
51892.8	44.6666	-89.1795
51900	44.6621	-89.1863
51907.2	44.6628	-89.1695
51914.4	44.6587	-89.1643
51921.6	44.6576	-89.1873
51928.8	44.6569	-89.1624
51936	44.6567	-89.1775
51943.2	44.6572	-89.1726
51950.4	44.6531	-89.1834
51957.6	44.6529	-89.1763
51964.8	44.653	-89.1624
51972	44.6482	-89.1647
51979.2	44.6484	-89.1642
51986.4	44.6485	-89.1726
51993.6	44.647	-89.1729
52000.8	44.6472	-89.1631
52008	44.6414	-89.1571
52015.2	44.6417	-89.1681
52022.4	44.6385	-89.1811
52029.6	44.6383	-89.1801
52036.9	44.6374	-89.17
52044.1	44.6346	-89.2036
52051.3	44.6328	-89.1898
52058.5	44.6335	-89.1691
52065.7	44.6315	-89.1565
52072.9	44.6293	-89.1763
52080.2	44.6277	-89.1827
52087.4	44.6283	-89.1635
52094.6	44.6257	-89.1684
52101.8	44.6236	-89.1686
52109.1	44.6207	-89.1565
52116.3	44.6247	-89.1662
52123.5	44.6205	-89.1637
52130.7	44.6173	-89.1506
52138	44.6188	-89.1569
52145.2	44.6188	-89.1744
52152.4	44.6145	-89.1618
52159.7	44.6133	-89.1667
52166.9	44.6089	-89.1554
52174.1	44.6075	-89.1665
52181.3	44.6108	-89.163
52188.6	44.608	-89.1573
52195.8	44.606	-89.1586
52203.1	44.6059	-89.1601
52210.3	44.6038	-89.1572
52217.5	44.6037	-89.1637
52224.8	44.6017	-89.1491
52232	44.6013	-89.1675
52239.3	44.5982	-89.1498
52246.5	44.597	-89.1441
52253.7	44.5946	-89.1563
52261	44.5955	-89.1525
52268.2	44.5931	-89.1445
52275.5	44.5919	-89.1321
52282.7	44.5901	-89.1498
52290	44.5899	-89.1639
52297.2	44.5877	-89.1429
52304.5	44.5868	-89.1453
52311.7	44.5839	-89.1383
52319	44.5838	-89.1387
52326.2	44.5808	-89.1405
52333.5	44.5802	-89.1632
52340.8	44.5812	-89.1435
52348	44.5768	-89.1576
52355.3	44.5751	-89.1514
52362.5	44.5748	-89.1419
52369.8	44.5744	-89.1603
52377	44.5726	-89.1509
52384.3	44.5701	-89.1251
52391.6	44.568	-89.1119
52398.8	44.5713	-89.146
52406.1	44.5692	-89.1421
52413.4	44.5644	-89.1507
52420.6	44.5613	-89.1305
52427.9	44.565	-89.1321
52435.2	44.5626	-89.1493
52442.4	44.5587	-89.1301
52449.7	44.5595	-89.1397
52457	44.5582	-89.1503
52464.3	44.557	-89.1333
52471.5	44.5564	-89.1413
52478.8	44.5557	-89.1514
52486.1	44.5505	-89.1318
52493.4	44.5513	-89.1141
52500.6	44.5463	-89.1345
52507.9	44.5498	-89.1391
52515.2	44.5475	-89.1349
52522.5	44.5441	-89.1406
52529.8	44.5423	-89.1391
52537.1	44.5428	-89.1302
52544.3	44.5426	-89.1257
52551.6	44.5376	-89.1246
52558.9	44.5381	-89.1456
52566.2	44.5367	-89.1469
52573.5	44.5345	-89.1498
52580.8	44.5338	-89.131
52588.1	44.5322	-89.1344
52595.4	44.5311	-89.1234
52602.6	44.5296	-89.1353
52609.9	44.5307	-89.1379
52617.2	44.5248	-89.1172
52624.5	44.5254	-89.1236
52631.8	44.522	-89.1197
52639.1	44.5229	-89.1349
52646.4	44.5216	-89.1309
52653.7	44.5177	-89.1228
52661	44.5208	-89.1402
52668.3	44.5187	-89.1075
52675.6	44.5168	-89.1282
52682.9	44.5146	-89.131
52690.2	44.5138	-89.1295
52697.5	44.5116	-89.1357
52704.8	44.5076	-89.1137
52712.2	44.5108	-89.1139
52719.5	44.5072	-89.1242
52726.8	44.5081	-89.1282
52734.1	44.5073	-89.1263
52741.4	44.5034	-89.11
52748.7	44.5025	-89.1134
52756	44.4998	-89.1074
52763.3	44.4992	-89.1189
52770.7	44.4958	-89.1108
52778	44.4987	-89.1208
52785.3	44.4936	-89.1041
52792.6	44.4953	-89.1206
52799.9	44.4939	-89.1132
52807.2	44.4932	-89.1186
52814.6	44.4883	-89.0973
52821.9	44.491	-89.1133
52829.2	44.4894	-89.1344
52836.5	44.485	-89.1118
52843.9	44.4869	-89.1112
52851.2	44.483	-89.1013
52858.5	44.4825	-89.1264
52865.9	44.4811	-89.1081
52873.2	44.4766	-89.1147
52880.5	44.4775	-89.1013
52887.8	44.4758	-89.1082
52895.2	44.4743	-89.1019
52902.5	44.4769	-89.0906
52909.8	44.4755	-89.0987
52917.2	44.4689	-89.0958
52924.5	44.4692	-89.0833
52931.9	44.4693	-89.0968
52939.2	44.4674	-89.1125
52946.5	44.4658	-89.103
52953.9	44.4654	-89.0888
52961.2	44.463	-89.0988
52968.6	44.4616	-89.0888
52975.9	44.4611	-89.1099
52983.3	44.4607	-89.0813
52990.6	44.4603	-89.0878
52997.9	44.4577	-89.0978
53005.3	44.4548	-89.0986
53012.6	44.4555	-89.0836
53020	44.4499	-89.0892
53027.3	44.4535	-89.1
53034.7	44.4522	-89.0803
53042.1	44.4472	-89.112
53049.4	44.4471	-89.0892
53056.8	44.4427	-89.091
53064.1	44.4434	-89.0831
53071.5	44.4431	-89.0968
53078.8	44.4448	-89.0806
53086.2	44.4405	-89.0828
53093.6	44.4413	-89.0932
53100.9	44.4357	-89.0697
53108.3	44.4348	-89.0829
53115.6	44.4384	-89.0942
53123	44.4337	-89.0738
53130.4	44.433	-89.0858
53137.7	44.4322	-89.0846
53145.1	44.4307	-89.0775
53152.5	44.4277	-89.1015
53159.8	44.4276	-89.1055
53167.2	44.4249	-89.0814
53174.6	44.4234	-89.0736
53182	44.4239	-89.0389
53189.3	44.4233	-89.091
53196.7	44.4232	-89.087
53204.1	44.4187	-89.0646
53211.5	44.4156	-89.077
53218.8	44.417	-89.076
53226.2	44.4165	-89.0828
53233.6	44.4143	-89.0586
53241	44.4123	-89.0814
53248.4	44.4121	-89.0719
53255.7	44.4099	-89.0679
53263.1	44.4073	-89.0626
53270.5	44.4063	-89.0822
53277.9	44.404	-89.0851
53285.3	44.4052	-89.0746
53292.7	44.404	-89.0909
53300.1	44.4019	-89.0844
53307.5	44.401	-89.087
53314.8	44.4009	-89.0776
53322.2	44.3959	-89.0745
53329.6	44.397	-89.0787
53337	44.3963	-89.0674
53344.4	44.3923	-89.0738
53351.8	44.3926	-89.068
53359.2	44.3916	-89.0647
53366.6	44.3884	-89.0709
53374	44.3873	-89.0735
53381.4	44.3871	-89.0566
53388.8	44.385	-89.0556
53396.2	44.3845	-89.0589
53403.6	44.3846	-89.0471
53411	44.3816	-89.0534
53418.4	44.381	-89.0712
53425.8	44.38	-89.0925
53433.2	44.3803	-89.0515
53440.7	44.3758	-89.0559
53448.1	44.3762	-89.0649
53455.5	44.3739	-89.0536
53462.9	44.3715	-89.0659
53470.3	44.3707	-89.0665
53477.7	44.3695	-89.0502
53485.1	44.3708	-89.0541
53492.5	44.3677	-89.0388
53500	44.3665	-89.048
53507.4	44.3678	-89.0542
53514.8	44.3645	-89.0568
53522.2	44.3635	-89.034
53529.6	44.3573	-89.0481
53537.1	44.3588	-89.0579
53544.5	44.3556	-89.0456
53551.9	44.3562	-89.0564
53559.3	44.3563	-89.0553
53566.8	44.3556	-89.0555
53574.2	44.3538	-89.0357
53581.6	44.3519	-89.0625
53589	44.35	-89.0458
53596.5	44.3493	-89.0443
53603.9	44.3491	-89.044
53611.3	44.3453	-89.0471
53618.8	44.3449	-89.0385
53626.2	44.3429	-89.0471
53633.6	44.3439	-89.0328
53641.1	44.3424	-89.0451
53648.5	44.3401	-89.0613
53656	44.3403	-89.0234
53663.4	44.338	-89.0277
53670.8	44.3347	-89.0271
53678.3	44.3348	-89.0279
53685.7	44.3343	-89.0208
53693.2	44.3302	-89.0343
53700.6	44.3316	-89.0414
53708.1	44.3278	-89.029
53715.5	44.3248	-89.0477
53722.9	44.3267	-89.0251
53730.4	44.3267	-89.0274
53737.8	44.3257	-89.0383
53745.3	44.3207	-89.0205
53752.7	44.3194	-89.0181
53760.2	44.3221	-89.023
53767.7	44.3188	-89.0368
53775.1	44.3163	-89.0228
53782.6	44.3163	-89.0222
53790	44.3161	-89.0321
53797.5	44.3124	-89.0394
53804.9	44.3115	-89.0219
53812.4	44.3098	-89.0274
53819.9	44.3085	-89.0377
53827.3	44.3069	-89.0098
53834.8	44.308	-89.0338
53842.3	44.3057	-89.0236
53849.7	44.3058	-89.0138
53857.2	44.3032	-89.0226
53864.7	44.3018	-89.0324
53872.1	44.3003	-89.0126
53879.6	44.3002	-89.0253
53887.1	44.3004	-89.0281
53894.5	44.2957	-89.0071
53902	44.2965	-89.0278
53909.5	44.2948	-89.0265
53917	44.2931	-89.0447
53924.4	44.2888	-89.0289
53931.9	44.2895	-89.0071
53939.4	44.287	-89.0156
53946.9	44.2856	-89.017
53954.3	44.2849	-89.013
53961.8	44.2847	-89.0244
53969.3	44.2802	-89.0175
53976.8	44.2825	-89.0219
53984.3	44.2808	-89.0242
53991.8	44.2747	-89.0025
53999.2	44.278	-89.0027
54006.7	44.2759	-89.013
54014.2	44.2782	-89.0031
54021.7	44.2755	-89.0131
54029.2	44.2727	-89.0138
54036.7	44.2706	-88.9966
54044.2	44.2684	-89.0114
54051.7	44.2715	-88.9984
54059.2	44.2686	-89.015
54066.7	44.2657	-88.9975
54074.2	44.2664	-88.9944
54081.7	44.2643	-89.0079
54089.2	44.2587	-89.0025
54096.7	44.2609	-89.0033
54104.2	44.2603	-89.0071
54111.7	44.2567	-89.0184
54119.2	44.2562	-88.9815
54126.7	44.255	-88.9876
54134.2	44.2541	-88.9985
54141.7	44.2529	-89.0159
54149.2	44.2526	-88.9886
54156.7	44.2523	-88.9975
54164.2	44.2485	-88.9931
54171.7	44.2482	-88.9873
54179.2	44.2443	-88.9933
54186.7	44.2472	-88.9984
54194.2	44.2432	-89.0004
54201.8	44.2427	-88.9899
54209.3	44.2402	-89.0109
54216.8	44.2391	-88.99
54224.3	44.2387	-89.0213
54231.8	44.2373	-88.9766
54239.3	44.2359	-89.0008
54246.9	44.2339	-88.9978
54254.4	44.2323	-88.9742
54261.9	44.2322	-88.9968
54269.4	44.2303	-88.9901
54277	44.23	-88.9921
54284.5	44.23	-88.986
54292	44.2252	-89.0037
54299.5	44.2278	-88.969
54307.1	44.2255	-88.9849
54314.6	44.2244	-88.9741
54322.1	44.2218	-88.9955
54329.7	44.2207	-88.9846
54337.2	44.2212	-88.9732
54344.7	44.22	-88.9768
54352.3	44.2154	-88.9835
54359.8	44.2146	-88.9686
54367.3	44.2141	-88.9831
54374.9	44.2134	-88.9646
54382.4	44.2116	-88.9636
54390	44.2113	-88.9848
54397.5	44.2083	-88.9905
54405	44.2083	-88.9663
54412.6	44.2094	-88.9752
54420.1	44.2058	-88.9928
54427.7	44.2023	-88.9562
54435.2	44.2002	-88.9651
54442.8	44.1983	-88.9755
54450.3	44.2004	-88.9887
54457.9	44.1975	-88.9698
54465.4	44.1966	-88.9704
54473	44.1953	-88.9697
54480.5	44.1938	-88.9704
54488.1	44.1907	-88.9686
54495.6	44.1933	-88.951
54503.2	44.1879	-88.9735
54510.7	44.19	-88.9751
54518.3	44.1886	-88.9659
54525.9	44.1879	-88.9708
54533.4	44.1882	-88.9573
54541	44.1846	-88.9794
54548.5	44.1823	-88.9614
54556.1	44.1815	-88.9613
54563.7	44.1799	-88.9546
54571.2	44.178	-88.9536
54578.8	44.179	-88.9479
54586.4	44.1768	-88.9539
54593.9	44.1744	-88.9563
54601.5	44.1731	-88.9503
54609.1	44.173	-88.9535
54616.7	44.1719	-88.9377
54624.2	44.1678	-88.9463
54631.8	44.1682	-88.9464
54639.4	44.1702	-88.9474
54646.9	44.1648	-88.9599
54654.5	44.1635	-88.9507
54662.1	44.1619	-88.9404
54669.7	44.1612	-88.9403
54677.3	44.1612	-88.9542
54684.8	44.1595	-88.937
54692.4	44.1556	-88.9456
54700	44.1559	-88.9522
54707.6	44.1557	-88.9438
54715.2	44.1543	-88.9251
54722.8	44.1504	-88.9587
54730.4	44.1521	-88.9412
54737.9	44.1489	-88.9516
54745.5	44.1477	-88.9202
54753.1	44.1474	-88.9433
54760.7	44.1474	-88.931
54768.3	44.1458	-88.9258
54775.9	44.1437	-88.9334
54783.5	44.141	-88.9404
54791.1	44.1402	-88.9406
54798.7	44.1432	-88.9308
54806.3	44.1394	-88.9239
54813.9	44.1361	-88.9367
54821.5	44.135	-88.9412
54829.1	44.1335	-88.9122
54836.7	44.1346	-88.9413
54844.3	44.133	-88.9434
54851.9	44.1309	-88.9306
54859.5	44.1293	-88.9304
54867.1	44.1298	-88.9203
54874.7	44.1284	-88.933
54882.3	44.1263	-88.934
54889.9	44.125	-88.936
54897.5	44.1229	-88.9317
54905.2	44.1204	-88.9339
54912.8	44.1189	-88.9309
54920.4	44.1198	-88.9377
54928	44.1198	-88.9218
54935.6	44.1161	-88.9264
54943.2	44.1169	-88.912
54950.8	44.1152	-88.9244
54958.5	44.1131	-88.9174
54966.1	44.1112	-88.9219
54973.7	44.1108	-88.9219
54981.3	44.1085	-88.9212
54989	44.1065	-88.9131
54996.6	44.1076	-88.9005
55004.2	44.1044	-88.9
55011.8	44.1038	-88.9147
55019.5	44.1037	-88.9159
55027.1	44.1052	-88.9324
55034.7	44.1005	-88.9262
55042.3	44.1001	-88.9118
55050	44.0997	-88.9084
55057.6	44.0971	-88.9172
55065.2	44.0963	-88.8995
55072.9	44.0923	-88.908
55080.5	44.0936	-88.8925
55088.2	44.0933	-88.9075
55095.8	44.0911	-88.9004
55103.4	44.0913	-88.9208
55111.1	44.0886	-88.9039
55118.7	44.0854	-88.9061
55126.4	44.085	-88.892
55134	44.0842	-88.9089
55141.6	44.0834	-88.8879
55149.3	44.0819	-88.9029
55156.9	44.0791	-88.8776
55164.6	44.08	-88.9118
55172.2	44.0779	-88.9025
55179.9	44.0744	-88.8947
55187.5	44.0756	-88.9048
55195.2	44.0748	-88.9119
55202.8	44.0727	-88.898
55210.5	44.0713	-88.8875
55218.1	44.0709	-88.9037
55225.8	44.0697	-88.8862
55233.5	44.0648	-88.9141
55241.1	44.0662	-88.8943
55248.8	44.0644	-88.912
55256.4	44.0657	-88.894
55264.1	44.0623	-88.9031
55271.8	44.0604	-88.884
55279.4	44.0603	-88.8942
55287.1	44.0587	-88.8767
55294.8	44.0556	-88.8886
55302.4	44.058	-88.8713
55310.1	44.0544	-88.9061
55317.8	44.0543	-88.8832
55325.4	44.0531	-88.8786
55333.1	44.0541	-88.9023
55340.8	44.0496	-88.8939
55348.4	44.0489	-88.8916
55356.1	44.0475	-88.89
55363.8	44.0452	-88.8952
55371.5	44.0468	-88.9036
55379.1	44.0444	-88.8858
55386.8	44.0425	-88.8934
55394.5	44.039	-88.8738
55402.2	44.0392	-88.8883
55409.9	44.0395	-88.8917
55417.6	44.0391	-88.8787
55425.2	44.0375	-88.8873
55432.9	44.0383	-88.8936
55440.6	44.0348	-88.8829
55448.3	44.0319	-88.8837
55456	44.0318	-88.8778
55463.7	44.0301	-88.8666
55471.4	44.0295	-88.8677
55479.1	44.03	-88.8689
55486.7	44.0297	-88.8809
55494.4	44.0228	-88.8764
55502.1	44.0255	-88.8751
55509.8	44.0227	-88.8911
55517.5	44.0212	-88.8688
55525.2	44.0201	-88.8832
55532.9	44.0178	-88.8937
55540.6	44.0188	-88.8724
55548.3	44.0151	-88.8731
55556	44.013	-88.8721
55563.7	44.0128	-88.8848
55571.4	44.0113	-88.8734
55579.1	44.0099	-88.8703
55586.8	44.0096	-88.8495
55594.5	44.008	-88.8549
55602.3	44.0066	-88.8602
55610	44.0064	-88.8595
55617.7	44.005	-88.8524
55625.4	44.004	-88.876
55633.1	44.0045	-88.8355
55640.8	44.0032	-88.8629
55648.5	44.0011	-88.8695
55656.2	43.9952	-88.8581
55664	43.997	-88.8433
55671.7	43.9984	-88.8653
55679.4	43.9963	-88.8709
55687.1	43.9951	-88.8445
55694.8	43.9934	-88.8395
55702.6	43.9889	-88.8438
55710.3	43.992	-88.862
55718	43.9884	-88.8442
55725.7	43.9893	-88.8504
55733.5	43.9851	-88.8499
55741.2	43.9833	-88.8601
55748.9	43.9843	-88.8407
55756.6	43.9823	-88.8414
55764.4	43.9817	-88.8527
55772.1	43.9788	-88.8433
55779.8	43.9787	-88.8362
55787.6	43.9739	-88.8273
55795.3	43.9781	-88.8467
55803	43.9751	-88.8429
55810.8	43.974	-88.8386
55818.5	43.9726	-88.8203
55826.3	43.9694	-88.8488
55834	43.9692	-88.8507
55841.7	43.9682	-88.852
55849.5	43.9689	-88.8381
55857.2	43.9644	-88.8318
55865	43.9647	-88.8384
55872.7	43.9623	-88.8484
55880.5	43.9634	-88.8459
55888.2	43.964	-88.8308
55896	43.9578	-88.8147
55903.7	43.961	-88.8459
55911.5	43.957	-88.8315
55919.2	43.9568	-88.8404
55927	43.9549	-88.8355
55934.7	43.9542	-88.8263
55942.5	43.9521	-88.8191
55950.2	43.9496	-88.8327
55958	43.9527	-88.8365
55965.8	43.9473	-88.8282
55973.5	43.9473	-88.8179
55981.3	43.9479	-88.8358
55989	43.9459	-88.826
55996.8	43.9427	-88.8355
56004.6	43.9426	-88.848
56012.3	43.9431	-88.8272
56020.1	43.9378	-88.8291
56027.9	43.9389	-88.848
56035.6	43.9382	-88.8196
56043.4	43.9338	-88.8123
56051.2	43.9355	-88.8236
56058.9	43.9325	-88.8342
56066.7	43.9326	-88.8222
56074.5	43.931	-88.8305
56082.3	43.9294	-88.8007
56090	43.9301	-88.8089
56097.8	43.9269	-88.8327
56105.6	43.9271	-88.823
56113.4	43.9268	-88.8098
56121.2	43.9219	-88.8205
56128.9	43.922	-88.8191
56136.7	43.9212	-88.8297
56144.5	43.9213	-88.8211
56152.3	43.9197	-88.8078
56160.1	43.9181	-88.7975
56167.9	43.916	-88.7918
56175.6	43.9143	-88.8148
56183.4	43.9134	-88.8134
56191.2	43.9108	-88.82
56199	43.9126	-88.8218
56206.8	43.911	-88.8055
56214.6	43.9093	-88.8038
56222.4	43.9085	-88.7997
56230.2	43.9074	-88.8114
56238	43.9031	-88.798
56245.8	43.9067	-88.8116
56253.6	43.9059	-88.7982
56261.4	43.9005	-88.8087
56269.2	43.9019	-88.8082
56277	43.8991	-88.7992
56284.8	43.8985	-88.7979
56292.6	43.8997	-88.7952
56300.4	43.8949	-88.7999
56308.2	43.8912	-88.79
56316	43.894	-88.7986
56323.8	43.892	-88.7919
56331.6	43.892	-88.7977
56339.4	43.8906	-88.7957
56347.3	43.8874	-88.7989
56355.1	43.8867	-88.7847
56362.9	43.8849	-88.7977
56370.7	43.8835	-88.7786
56378.5	43.8834	-88.8049
56386.3	43.8815	-88.8103
56394.1	43.8805	-88.7862
56402	43.8811	-88.7752
56409.8	43.879	-88.8042
56417.6	43.8775	-88.7881
56425.4	43.8757	-88.7913
56433.3	43.8745	-88.7791
56441.1	43.8734	-88.7764
56448.9	43.874	-88.7733
56456.7	43.8703	-88.7778
56464.6	43.8681	-88.786
56472.4	43.8697	-88.7969
56480.2	43.867	-88.78
56488	43.8651	-88.7822
56495.9	43.8659	-88.7727
56503.7	43.8641	-88.7909
56511.5	43.8624	-88.7863
56519.4	43.86	-88.772
56527.2	43.8598	-88.777
56535.1	43.8569	-88.7771
56542.9	43.8578	-88.7707
56550.7	43.858	-88.7764
56558.6	43.8562	-88.7839
56566.4	43.8545	-88.7722
56574.3	43.8515	-88.7681
56582.1	43.8537	-88.7687
56590	43.8495	-88.7849
56597.8	43.8474	-88.7647
56605.6	43.8464	-88.7544
56613.5	43.8475	-88.7597
56621.3	43.8451	-88.7721
56629.2	43.845	-88.7612
56637	43.8438	-88.7583
56644.9	43.8411	-88.7637
56652.8	43.8405	-88.7646
56660.6	43.8383	-88.7639
56668.5	43.8368	-88.7726
56676.3	43.8379	-88.7713
56684.2	43.8352	-88.7731
56692	43.8357	-88.7591
56699.9	43.8344	-88.7609
56707.8	43.8284	-88.7755
56715.6	43.8288	-88.7551
56723.5	43.8262	-88.7601
56731.4	43.8315	-88.7591
56739.2	43.8271	-88.7671
56747.1	43.8247	-88.7472
56755	43.8224	-88.7669
56762.8	43.8245	-88.7575
56770.7	43.8236	-88.74
56778.6	43.8209	-88.7501
56786.4	43.8184	-88.7617
56794.3	43.8181	-88.7614
56802.2	43.8175	-88.7552
56810.1	43.8169	-88.7509
56817.9	43.8155	-88.7371
56825.8	43.8109	-88.7493
56833.7	43.8098	-88.7577
56841.6	43.8134	-88.7459
56849.5	43.8117	-88.735
56857.3	43.8104	-88.7291
56865.2	43.8086	-88.7513
56873.1	43.8086	-88.737
56881	43.8072	-88.756
56888.9	43.8017	-88.7358
56896.8	43.8041	-88.7414
56904.7	43.7997	-88.7591
56912.5	43.7988	-88.7325
56920.4	43.7989	-88.7522
56928.3	43.7988	-88.7404
56936.2	43.7968	-88.7524
56944.1	43.7965	-88.7455
56952	43.7935	-88.7351
56959.9	43.7943	-88.7337
56967.8	43.791	-88.7351
56975.7	43.7905	-88.7357
56983.6	43.79	-88.7374
56991.5	43.7863	-88.7378
56999.4	43.7879	-88.7444
57007.3	43.7877	-88.7216
57015.2	43.7797	-88.7386
57023.1	43.7846	-88.7386
57031	43.7832	-88.7453
57038.9	43.7794	-88.7513
57046.8	43.7812	-88.7407
57054.8	43.7756	-88.7325
57062.7	43.7773	-88.743
57070.6	43.7758	-88.7368
57078.5	43.7752	-88.7164
57086.4	43.776	-88.7367
57094.3	43.7706	-88.7345
57102.2	43.771	-88.7246
57110.2	43.77	-88.7363
57118.1	43.7695	-88.7303
57126	43.7659	-88.7257
57133.9	43.7683	-88.7271
57141.8	43.7642	-88.7186
57149.8	43.7665	-88.7319
57157.7	43.7645	-88.7263
57165.6	43.7638	-88.7379
57173.5	43.7625	-88.7179
57181.5	43.7604	-88.7154
57189.4	43.758	-88.719
57197.3	43.757	-88.7155
57205.2	43.7596	-88.7151
57213.2	43.7567	-88.7234
57221.1	43.7531	-88.7124
57229	43.7542	-88.7308
57237	43.7499	-88.7065
57244.9	43.7498	-88.7008
57252.9	43.747	-88.7204
57260.8	43.7482	-88.7031
57268.7	43.7488	-88.7065
57276.7	43.7456	-88.7064
57284.6	43.7449	-88.7232
57292.6	43.7417	-88.6994
57300.5	43.74	-88.7141
57308.4	43.7403	-88.6985
57316.4	43.7392	-88.7102
57324.3	43.7351	-88.7163
57332.3	43.7363	-88.7016
57340.2	43.737	-88.6936
57348.2	43.7326	-88.7124
57356.1	43.7334	-88.6819
57364.1	43.7317	-88.7088
57372	43.7321	-88.7115
57380	43.729	-88.7024
57388	43.7272	-88.6905
57395.9	43.7266	-88.7047
57403.9	43.7256	-88.6915
57411.8	43.7243	-88.6994
57419.8	43.7201	-88.6809
57427.8	43.7218	-88.693
57435.7	43.7213	-88.6928
57443.7	43.7225	-88.6835
57451.6	43.7193	-88.6955
57459.6	43.719	-88.6919
57467.6	43.7163	-88.6897
57475.5	43.7136	-88.694
57483.5	43.7136	-88.6974
57491.5	43.7118	-88.7001
57499.5	43.712	-88.698
57507.4	43.7098	-88.6958
57515.4	43.7093	-88.6852
57523.4	43.7057	-88.6871
57531.4	43.7071	-88.6902
57539.3	43.7064	-88.6842
57547.3	43.7035	-88.6947
57555.3	43.7024	-88.6797
57563.3	43.7013	-88.6931
57571.2	43.7001	-88.6826
57579.2	43.7013	-88.6799
57587.2	43.698	-88.695
57595.2	43.6975	-88.6818
57603.2	43.6945	-88.6976
57611.2	43.6954	-88.6711
57619.2	43.6913	-88.673
57627.1	43.6933	-88.6824
57635.1	43.6905	-88.6707
57643.1	43.6897	-88.681
57651.1	43.6854	-88.6737
57659.1	43.6889	-88.6674
57667.1	43.6876	-88.6762
57675.1	43.6829	-88.6621
57683.1	43.6832	-88.6567
57691.1	43.6833	-88.6719
57699.1	43.6819	-88.6644
57707.1	43.6807	-88.6776
57715.1	43.6793	-88.6797
57723.1	43.6779	-88.6855
57731.1	43.6743	-88.6669
57739.1	43.6768	-88.6538
57747.1	43.6741	-88.6634
57755.1	43.674	-88.6519
57763.1	43.6708	-88.6576
57771.1	43.6725	-88.6506
57779.1	43.6682	-88.6669
57787.2	43.6687	-88.6739
57795.2	43.6675	-88.6596
57803.2	43.6633	-88.6706
57811.2	43.6649	-88.6715
57819.2	43.6642	-88.6496
57827.2	43.6638	-88.6456
57835.3	43.6637	-88.6632
57843.3	43.6622	-88.6522
57851.3	43.6573	-88.6469
57859.3	43.658	-88.6446
57867.3	43.6569	-88.6552
57875.4	43.6563	-88.6549
57883.4	43.6531	-88.6551
57891.4	43.6491	-88.6384
57899.4	43.6528	-88.6402
57907.5	43.6489	-88.6552
57915.5	43.649	-88.6367
57923.5	43.6473	-88.6378
57931.6	43.6496	-88.6431
57939.6	43.6462	-88.6427
57947.6	43.6443	-88.6389
57955.7	43.6452	-88.639
57963.7	43.6401	-88.6466
57971.7	43.6407	-88.6366
57979.8	43.6411	-88.657
57987.8	43.6393	-88.6473
57995.8	43.6378	-88.6548
58003.9	43.6382	-88.6175
58011.9	43.6344	-88.6486
58020	43.6355	-88.641
58028	43.6299	-88.6525
58036.1	43.6315	-88.6422
58044.1	43.632	-88.634
58052.2	43.6314	-88.6403
58060.2	43.628	-88.6333
58068.3	43.6269	-88.6245
58076.3	43.6245	-88.6531
58084.4	43.6264	-88.6178
58092.4	43.6239	-88.6238
58100.5	43.6262	-88.6189
58108.5	43.6201	-88.619
58116.6	43.6187	-88.617
58124.6	43.619	-88.614
58132.7	43.6172	-88.6208
58140.8	43.617	-88.6167
58148.8	43.6153	-88.6176
58156.9	43.6133	-88.5982
58164.9	43.6124	-88.616
58173	43.6115	-88.6206
58181.1	43.612	-88.6052
58189.1	43.6096	-88.6256
58197.2	43.6067	-88.6208
58205.3	43.606	-88.6151
58213.3	43.6035	-88.6257
58221.4	43.6043	-88.6244
58229.5	43.6052	-88.6157
58237.6	43.6027	-88.6197
58245.6	43.601	-88.6233
58253.7	43.5985	-88.604
58261.8	43.6004	-88.6299
58269.9	43.5991	-88.6303
58278	43.5954	-88.6097
58286	43.596	-88.6077
58294.1	43.5956	-88.6053
58302.2	43.5934	-88.6269
58310.3	43.5925	-88.6254
58318.4	43.5892	-88.6141
58326.5	43.5902	-88.6122
58334.5	43.5875	-88.6039
58342.6	43.5882	-88.6146
58350.7	43.5855	-88.5957
58358.8	43.5856	-88.5996
58366.9	43.5832	-88.5954
58375	43.584	-88.5966
58383.1	43.5812	-88.5869
58391.2	43.58	-88.6065
58399.3	43.5807	-88.5941
58407.4	43.5779	-88.5845
58415.5	43.5772	-88.6168
58423.6	43.5749	-88.602
58431.7	43.576	-88.605
58439.8	43.5697	-88.6022
58447.9	43.5713	-88.5946
58456	43.5693	-88.5884
58464.1	43.5712	-88.5868
58472.2	43.5669	-88.6013
58480.3	43.567	-88.6054
58488.4	43.5662	-88.5931
58496.5	43.5671	-88.5888
58504.6	43.5641	-88.5851
58512.7	43.5641	-88.5842
58520.9	43.5619	-88.5946
58529	43.5612	-88.5901
58537.1	43.5558	-88.569
58545.2	43.5578	-88.5799
58553.3	43.5581	-88.5932
58561.4	43.5552	-88.5681
58569.6	43.5541	-88.5838
58577.7	43.5506	-88.5733
58585.8	43.5533	-88.5806
58593.9	43.5491	-88.5932
58602	43.55	-88.5751
58610.2	43.5492	-88.5727
58618.3	43.5488	-88.5816
58626.4	43.5468	-88.5772
58634.6	43.5452	-88.5633
58642.7	43.543	-88.5697
58650.8	43.5423	-88.5616
58658.9	43.5427	-88.5786
58667.1	43.5382	-88.5738
58675.2	43.5386	-88.5654
58683.3	43.5395	-88.5667
58691.5	43.5376	-88.5831
58699.6	43.5376	-88.5677
58707.8	43.5333	-88.5666
58715.9	43.5334	-88.576
58724	43.5327	-88.5505
58732.2	43.5327	-88.5454
58740.3	43.5305	-88.5612
58748.5	43.527	-88.5551
58756.6	43.5309	-88.5627
58764.8	43.5279	-88.5406
58772.9	43.5251	-88.549
58781.1	43.5255	-88.5612
58789.2	43.5228	-88.5737
58797.4	43.521	-88.5498
58805.5	43.5213	-88.5713
58813.7	43.5197	-88.5631
58821.8	43.5202	-88.5482
58830	43.5175	-88.5652
58838.1	43.5166	-88.5472
58846.3	43.5161	-88.5776
58854.5	43.5143	-88.5441
58862.6	43.5131	-88.5544
58870.8	43.5107	-88.5592
58878.9	43.5104	-88.5403
58887.1	43.512	-88.5419
58895.3	43.5081	-88.5503
58903.4	43.5069	-88.5392
58911.6	43.5063	-88.5593
58919.8	43.5048	-88.5352
58927.9	43.5048	-88.5469
58936.1	43.5032	-88.539
58944.3	43.502	-88.5345
58952.5	43.4994	-88.5564
58960.6	43.498	-88.5348
58968.8	43.4958	-88.5384
58977	43.497	-88.5303
58985.2	43.4964	-88.5387
58993.3	43.4942	-88.5433
59001.5	43.4896	-88.5267
59009.7	43.4938	-88.5411
59017.9	43.4904	-88.5375
59026.1	43.4894	-88.5251
59034.2	43.4886	-88.538
59042.4	43.4879	-88.5533
59050.6	43.484	-88.5371
59058.8	43.4817	-88.5315
59067	43.4828	-88.5516
59075.2	43.4826	-88.541
59083.4	43.4814	-88.5366
59091.6	43.4812	-88.5235
59099.8	43.4809	-88.5374
59108	43.4775	-88.5247
59116.1	43.4749	-88.5204
59124.3	43.4731	-88.5202
59132.5	43.4752	-88.5269
59140.7	43.4724	-88.5111
59148.9	43.4719	-88.5324
59157.1	43.473	-88.5333
59165.3	43.4683	-88.5319
59173.5	43.4672	-88.5405
59181.8	43.4676	-88.5219
59190	43.465	-88.5227
59198.2	43.4659	-88.5269
59206.4	43.4651	-88.5425
59214.6	43.4637	-88.5253
59222.8	43.4619	-88.5173
59231	43.4617	-88.5336
59239.2	43.4592	-88.5161
59247.4	43.4602	-88.5308
59255.6	43.4592	-88.5339
59263.9	43.4566	-88.525
59272.1	43.4544	-88.5218
59280.3	43.4537	-88.517
59288.5	43.4533	-88.5172
59296.7	43.4503	-88.5231
59305	43.4517	-88.5149
59313.2	43.4497	-88.5267
59321.4	43.4475	-88.5169
59329.6	43.4481	-88.5031
59337.9	43.4463	-88.5245
59346.1	43.4438	-88.5048
59354.3	43.4448	-88.5225
59362.5	43.4404	-88.5202
59370.8	43.44	-88.5126
59379	43.4392	-88.5264
59387.2	43.4372	-88.5245
59395.5	43.4365	-88.5079
59403.7	43.4359	-88.5122
59411.9	43.433	-88.5069
59420.2	43.434	-88.495
59428.4	43.4335	-88.4869
59436.7	43.4296	-88.501
59444.9	43.4315	-88.4889
59453.1	43.4327	-88.5127
59461.4	43.4289	-88.5119
59469.6	43.4258	-88.5036
59477.9	43.4278	-88.5046
59486.1	43.4255	-88.5062
59494.4	43.4229	-88.4856
59502.6	43.4247	-88.5061
59510.9	43.4219	-88.4875
59519.1	43.4183	-88.5045
59527.4	43.4203	-88.5
59535.6	43.419	-88.488
59543.9	43.4199	-88.4985
59552.1	43.4156	-88.4878
59560.4	43.4145	-88.5077
59568.7	43.4119	-88.4889
59576.9	43.4138	-88.4966
59585.2	43.4115	-88.4942
59593.4	43.4117	-88.4944
59601.7	43.4091	-88.4987
59610	43.4086	-88.4784
59618.2	43.4056	-88.4851
59626.5	43.407	-88.4791
59634.8	43.4041	-88.4817
59643	43.4042	-88.4784
59651.3	43.401	-88.47
59659.6	43.399	-88.485
59667.8	43.398	-88.4814
59676.1	43.3975	-88.4764
59684.4	43.3972	-88.4775
59692.7	43.3964	-88.4552
59700.9	43.3964	-88.482
59709.2	43.3963	-88.4887
59717.5	43.3919	-88.4864
59725.8	43.3929	-88.4797
59734.1	43.3888	-88.4852
59742.3	43.3899	-88.467
59750.6	43.3884	-88.4778
59758.9	43.3901	-88.4839
59767.2	43.3874	-88.4791
59775.5	43.3834	-88.4831
59783.8	43.3825	-88.4621
59792.1	43.3841	-88.468
59800.3	43.382	-88.4666
59808.6	43.3771	-88.4671
59816.9	43.3795	-88.4643
59825.2	43.3768	-88.4776
59833.5	43.3765	-88.4478
59841.8	43.3775	-88.4699
59850.1	43.3734	-88.4543
59858.4	43.3721	-88.4521
59866.7	43.373	-88.474
59875	43.3723	-88.4623
59883.3	43.3682	-88.4616
59891.6	43.3683	-88.4624
59899.9	43.3683	-88.4549
59908.2	43.3683	-88.4461
59916.5	43.3678	-88.4586
59924.8	43.3672	-88.4607
59933.2	43.3629	-88.4374
59941.5	43.3634	-88.4559
59949.8	43.3621	-88.4552
59958.1	43.3591	-88.446
59966.4	43.36	-88.4586
59974.7	43.3577	-88.436
59983	43.3566	-88.447
59991.3	43.3553	-88.4473
59999.7	43.3531	-88.4332
60008	43.3534	-88.4594
60016.3	43.3526	-88.4399
60024.6	43.3495	-88.4349
60032.9	43.3493	-88.4451
60041.3	43.3486	-88.4294
60049.6	43.3474	-88.4454
60057.9	43.3458	-88.4433
60066.2	43.3467	-88.44
60074.6	43.3472	-88.4519
60082.9	43.3437	-88.4226
60091.2	43.3413	-88.4491
60099.6	43.3433	-88.4562
60107.9	43.3397	-88.4408
60116.2	43.3388	-88.433
60124.6	43.3362	-88.4341
60132.9	43.3359	-88.4425
60141.2	43.3339	-88.4291
60149.6	43.3323	-88.4348
60157.9	43.3331	-88.4163
60166.3	43.332	-88.4262
60174.6	43.3298	-88.4297
60183	43.3307	-88.432
60191.3	43.329	-88.4245
60199.6	43.3294	-88.4316
60208	43.3266	-88.414
60216.3	43.3252	-88.4219
60224.7	43.3214	-88.4282
60233	43.3233	-88.423
60241.4	43.3242	-88.417
60249.7	43.3204	-88.4264
60258.1	43.3201	-88.4229
60266.4	43.3168	-88.4141
60274.8	43.3159	-88.4276
60283.2	43.3165	-88.4268
60291.5	43.3136	-88.4035
60299.9	43.3154	-88.4182
60308.2	43.3118	-88.3973
60316.6	43.3106	-88.4087
60325	43.311	-88.4178
60333.3	43.3093	-88.4098
60341.7	43.3078	-88.4126
60350.1	43.3078	-88.4064
60358.4	43.3038	-88.4047
60366.8	43.3031	-88.4155
60375.2	43.3013	-88.4064
60383.5	43.3038	-88.404
60391.9	43.3001	-88.4
60400.3	43.2978	-88.4007
60408.7	43.3	-88.4221
60417	43.2974	-88.4105
60425.4	43.2975	-88.4071
60433.8	43.2961	-88.4089
60442.2	43.293	-88.3985
60450.6	43.2916	-88.4087
60458.9	43.2929	-88.4082
60467.3	43.2923	-88.3846
60475.7	43.2897	-88.3848
60484.1	43.2882	-88.3956
60492.5	43.2858	-88.3891
60500.9	43.2843	-88.3992
60509.2	43.2851	-88.406
60517.6	43.2845	-88.4005
60526	43.2815	-88.3938
60534.4	43.2822	-88.3757
60542.8	43.281	-88.3876
60551.2	43.279	-88.3807
60559.6	43.2805	-88.3875
60568	43.2791	-88.3823
60576.4	43.2754	-88.3707
60584.8	43.2746	-88.3937
60593.2	43.2714	-88.3801
60601.6	43.2726	-88.3841
60610	43.2708	-88.383
60618.4	43.2695	-88.3837
60626.8	43.2699	-88.3843
60635.2	43.27	-88.3683
60643.6	43.2669	-88.3847
60652	43.2672	-88.3931
60660.4	43.2665	-88.3657
60668.9	43.2638	-88.3854
60677.3	43.263	-88.3887
60685.7	43.2608	-88.3781
60694.1	43.261	-88.3777
60702.5	43.2595	-88.3557
60710.9	43.2576	-88.3509
60719.3	43.2589	-88.3621
60727.8	43.2548	-88.381
60736.2	43.2531	-88.3661
60744.6	43.2554	-88.3487
60753	43.2541	-88.3748
60761.4	43.2543	-88.369
60769.9	43.2509	-88.3676
60778.3	43.2501	-88.3591
60786.7	43.2482	-88.3762
60795.2	43.2486	-88.3597
60803.6	43.2474	-88.3611
60812	43.2436	-88.3681
60820.4	43.2447	-88.3621
60828.9	43.242	-88.3748
60837.3	43.2402	-88.3653
60845.7	43.24	-88.364
60854.2	43.241	-88.3651
60862.6	43.2398	-88.3561
60871.1	43.2376	-88.3459
60879.5	43.2364	-88.3524
60887.9	43.2345	-88.3524
60896.4	43.2337	-88.3596
60904.8	43.2345	-88.3512
60913.3	43.233	-88.3575
60921.7	43.2303	-88.3511
60930.2	43.2286	-88.3498
60938.6	43.2276	-88.3563
60947.1	43.2281	-88.3406
60955.5	43.2281	-88.3555
60964	43.2255	-88.3509
60972.4	43.2249	-88.357
60980.9	43.2206	-88.3448
60989.3	43.2223	-88.3515
60997.8	43.221	-88.3431
61006.2	43.2188	-88.3483
61014.7	43.2173	-88.3451
61023.2	43.2174	-88.3422
61031.6	43.2172	-88.3437
61040.1	43.2144	-88.3438
61048.5	43.2139	-88.3435
61057	43.2155	-88.3387
61065.5	43.2114	-88.3382
61073.9	43.2087	-88.3465
61082.4	43.2117	-88.3346
61090.9	43.2089	-88.3409
61099.3	43.2082	-88.3471
61107.8	43.2044	-88.3494
61116.3	43.2054	-88.3439
61124.8	43.2045	-88.3441
61133.2	43.2041	-88.3542
61141.7	43.2008	-88.3232
61150.2	43.2005	-88.3369
61158.7	43.2015	-88.3219
61167.2	43.1966	-88.3145
61175.6	43.1979	-88.3173
61184.1	43.1977	-88.3281
61192.6	43.1937	-88.328
61201.1	43.193	-88.3288
61209.6	43.1906	-88.3287
61218.1	43.192	-88.3314
61226.5	43.1917	-88.3246
61235	43.1886	-88.3334
61243.5	43.1875	-88.3293
61252	43.1882	-88.3287
61260.5	43.1848	-88.3367
61269	43.186	-88.3256
61277.5	43.1845	-88.3173
61286	43.1809	-88.3131
61294.5	43.181	-88.3148
61303	43.1819	-88.3223
61311.5	43.1815	-88.3157
61320	43.1803	-88.321
61328.5	43.178	-88.3045
61337	43.1763	-88.3238
61345.5	43.1755	-88.3216
61354	43.1731	-88.2993
61362.5	43.1725	-88.3149
61371	43.172	-88.3155
61379.5	43.1711	-88.3127
61388	43.1705	-88.3192
61396.6	43.1696	-88.3218
61405.1	43.1667	-88.3087
61413.6	43.1676	-88.3063
61422.1	43.1655	-88.3091
61430.6	43.1618	-88.3117
61439.1	43.1622	-88.2992
61447.7	43.1623	-88.3072
61456.2	43.1608	-88.2996
61464.7	43.1617	-88.2999
61473.2	43.1561	-88.2966
61481.7	43.1569	-88.3035
61490.3	43.1562	-88.3071
61498.8	43.1569	-88.3039
61507.3	43.1559	-88.2981
61515.8	43.1535	-88.2834
61524.4	43.1521	-88.2982
61532.9	43.151	-88.3005
61541.4	43.1505	-88.296
61550	43.1504	-88.2931
61558.5	43.148	-88.2859
61567	43.1475	-88.2862
61575.6	43.1464	-88.2991
61584.1	43.1438	-88.2879
61592.6	43.1443	-88.2842
61601.2	43.1396	-88.2938
61609.7	43.1403	-88.3065
61618.3	43.1395	-88.2806
61626.8	43.1385	-88.287
61635.4	43.1362	-88.2855
61643.9	43.1371	-88.2939
61652.5	43.1345	-88.2829
61661	43.1311	-88.2791
61669.6	43.1336	-88.2763
61678.1	43.13	-88.2699
61686.7	43.1309	-88.2748
61695.2	43.1282	-88.2792
61703.8	43.1287	-88.2828
61712.3	43.1258	-88.2798
61720.9	43.1256	-88.2827
61729.4	43.1239	-88.2857
61738	43.1234	-88.2758
61746.6	43.1228	-88.2802
61755.1	43.1221	-88.2668
61763.7	43.1189	-88.2659
61772.2	43.1205	-88.2794
61780.8	43.1209	-88.2534
61789.4	43.1166	-88.2721
61797.9	43.1152	-88.2662
61806.5	43.1138	-88.2553
61815.1	43.114	-88.2753
61823.6	43.1131	-88.2668
61832.2	43.1125	-88.2676
61840.8	43.1137	-88.2694
61849.4	43.1094	-88.2584
61857.9	43.1091	-88.2628
61866.5	43.1074	-88.2451
61875.1	43.105	-88.261
61883.7	43.1037	-88.2516
61892.3	43.1051	-88.2616
61900.8	43.1031	-88.2624
61909.4	43.1024	-88.2598
61918	43.1009	-88.2541
61926.6	43.0999	-88.258
61935.2	43.1	-88.235
61943.8	43.0981	-88.2612
61952.4	43.0942	-88.2462
61960.9	43.0939	-88.2595
61969.5	43.0932	-88.2605
61978.1	43.0927	-88.2568
61986.7	43.0918	-88.2579
61995.3	43.0914	-88.2497
62003.9	43.0903	-88.2445
62012.5	43.0883	-88.2427
62021.1	43.0883	-88.2454
62029.7	43.0852	-88.2502
62038.3	43.0854	-88.2394
62046.9	43.0823	-88.2427
62055.5	43.0824	-88.2536
62064.1	43.0836	-88.2494
62072.7	43.0796	-88.2486
62081.3	43.0775	-88.2537
62089.9	43.0786	-88.2443
62098.5	43.0772	-88.244
62107.2	43.0746	-88.2595
62115.8	43.0762	-88.2339
62124.4	43.0745	-88.2496
62133	43.0732	-88.2324
62141.6	43.0734	-88.2486
62150.2	43.0717	-88.2321
62158.8	43.0712	-88.2312
62167.5	43.068	-88.2353
62176.1	43.0672	-88.2271
62184.7	43.0664	-88.233
62193.3	43.0664	-88.2255
62201.9	43.0642	-88.2329
62210.6	43.0665	-88.2266
62219.2	43.0653	-88.2398
62227.8	43.0627	-88.2305
62236.4	43.0577	-88.227
62245.1	43.0582	-88.2306
62253.7	43.0566	-88.2308
62262.3	43.0568	-88.2234
62271	43.0564	-88.2313
62279.6	43.0534	-88.2392
62288.2	43.0522	-88.2239
62296.9	43.0524	-88.2216
62305.5	43.0524	-88.2359
62314.2	43.0499	-88.2206
62322.8	43.0477	-88.218
62331.4	43.0485	-88.2119
62340.1	43.0467	-88.2105
62348.7	43.0443	-88.2186
62357.4	43.0443	-88.2223
62366	43.0435	-88.1994
62374.7	43.0436	-88.2166
62383.3	43.039	-88.2079
62392	43.0412	-88.2006
62400.6	43.0384	-88.2201
62409.3	43.0381	-88.2048
62417.9	43.0374	-88.206
62426.6	43.0341	-88.212
62435.2	43.0354	-88.2114
62443.9	43.0331	-88.2122
62452.5	43.0325	-88.2041
62461.2	43.0318	-88.2034
62469.9	43.0305	-88.2164
62478.5	43.0289	-88.2029
62487.2	43.029	-88.2056
62495.8	43.0288	-88.2077
62504.5	43.0255	-88.1846
62513.2	43.0243	-88.2069
62521.8	43.0237	-88.1954
62530.5	43.0207	-88.1967
62539.2	43.0214	-88.1964
62547.9	43.0218	-88.2064
62556.5	43.0193	-88.1826
62565.2	43.0195	-88.1881
62573.9	43.0178	-88.1934
62582.6	43.0177	-88.1962
62591.2	43.0157	-88.1886
62599.9	43.0151	-88.1887
62608.6	43.015	-88.181
62617.3	43.0117	-88.1746
62625.9	43.012	-88.1993
62634.6	43.0086	-88.1862
62643.3	43.0096	-88.1982
62652	43.0118	-88.1892
62660.7	43.0074	-88.1975
62669.4	43.0093	-88.1987
62678.1	43.0038	-88.1721
62686.8	43.0049	-88.1806
62695.4	43.0021	-88.1883
62704.1	42.9989	-88.1828
62712.8	43	-88.1719
62721.5	43.0012	-88.1864
62730.2	42.9966	-88.1833
62738.9	42.9976	-88.185
62747.6	42.9948	-88.1871
62756.3	42.9956	-88.182
62765	42.9938	-88.1922
62773.7	42.9947	-88.174
62782.4	42.9918	-88.1903
62791.1	42.992	-88.1732
62799.8	42.9901	-88.1737
62808.6	42.9887	-88.1916
62817.3	42.9881	-88.1779
62826	42.9876	-88.1672
62834.7	42.9834	-88.1767
62843.4	42.9855	-88.1733
62852.1	42.9842	-88.1677
62860.8	42.9806	-88.1613
62869.5	42.9818	-88.161
62878.3	42.9827	-88.1491
62887	42.9778	-88.1644
62895.7	42.9785	-88.1618
62904.4	42.9763	-88.1701
62913.1	42.9778	-88.1583
62921.9	42.9746	-88.1588
62930.6	42.973	-88.163
62939.3	42.9713	-88.1621
62948	42.9732	-88.1636
62956.8	42.9711	-88.1591
62965.5	42.9698	-88.167
62974.2	42.9678	-88.1548
62983	42.9678	-88.1501
62991.7	42.9657	-88.1577
63000.4	42.9646	-88.1676
63009.2	42.9633	-88.1522
63017.9	42.9626	-88.1458
63026.6	42.9615	-88.1544
63035.4	42.9594	-88.15
63044.1	42.9582	-88.1475
63052.8	42.9598	-88.1426
63061.6	42.9574	-88.1359
63070.3	42.9582	-88.1547
63079.1	42.9527	-88.147
63087.8	42.9544	-88.1441
63096.6	42.9527	-88.1384
63105.3	42.95	-88.1411
63114.1	42.9492	-88.1444
63122.8	42.9499	-88.1466
63131.6	42.9478	-88.1452
63140.3	42.9481	-88.1394
63149.1	42.9452	-88.1428
63157.8	42.9455	-88.1399
63166.6	42.9436	-88.1507
63175.4	42.9452	-88.1516
63184.1	42.9419	-88.13
63192.9	42.9412	-88.1491
63201.6	42.9423	-88.1441
63210.4	42.9404	-88.1229
63219.2	42.9375	-88.1404
63227.9	42.9363	-88.1377
63236.7	42.9341	-88.1355
63245.5	42.9365	-88.1304
63254.2	42.9341	-88.147
63263	42.9337	-88.1173
63271.8	42.9324	-88.1225
63280.5	42.9314	-88.1295
63289.3	42.9276	-88.1218
63298.1	42.9278	-88.1207
63306.9	42.9262	-88.1093
63315.7	42.9255	-88.1149
63324.4	42.9235	-88.1259
63333.2	42.9244	-88.1257
63342	42.9213	-88.1236
63350.8	42.9202	-88.1244
63359.6	42.9208	-88.1097
63368.3	42.9197	-88.1231
63377.1	42.9187	-88.1085
63385.9	42.9158	-88.1115
63394.7	42.9157	-88.1115
63403.5	42.9153	-88.1362
63412.3	42.9146	-88.1059
63421.1	42.9144	-88.1049
63429.9	42.9115	-88.1129
63438.7	42.9108	-88.1029
63447.5	42.9086	-88.1205
63456.3	42.9075	-88.1198
63465.1	42.9075	-88.1103
63473.9	42.9059	-88.1136
63482.7	42.9048	-88.108
63491.5	42.9068	-88.1042
63500.3	42.904	-88.1222
63509.1	42.9022	-88.123
63517.9	42.9	-88.1008
63526.7	42.8998	-88.1214
63535.5	42.8975	-88.0933
63544.3	42.8991	-88.1006
63553.1	42.8973	-88.1068
63561.9	42.8937	-88.0972
63570.7	42.8968	-88.1061
63579.5	42.8945	-88.1024
63588.4	42.8907	-88.0937
63597.2	42.8908	-88.0977
63606	42.888	-88.0935
63614.8	42.8897	-88.1063
63623.6	42.8865	-88.0993
63632.5	42.8875	-88.1037
63641.3	42.8869	-88.0855
63650.1	42.884	-88.1089
63658.9	42.8839	-88.0966
63667.8	42.8813	-88.0871
63676.6	42.8832	-88.1001
63685.4	42.8804	-88.0837
63694.2	42.8795	-88.0938
63703.1	42.8809	-88.1001
63711.9	42.8763	-88.098
63720.7	42.8759	-88.0879
63729.6	42.8753	-88.0911
63738.4	42.8721	-88.0806
63747.3	42.8736	-88.1036
63756.1	42.8714	-88.1004
63764.9	42.87	-88.0858
63773.8	42.8697	-88.0757
63782.6	42.8704	-88.0823
63791.5	42.8668	-88.0861
63800.3	42.8682	-88.0814
63809.1	42.8663	-88.0855
63818	42.8654	-88.0715
63826.8	42.863	-88.0989
63835.7	42.8599	-88.0865
63844.5	42.8604	-88.0794
63853.4	42.8584	-88.0965
63862.3	42.8551	-88.08
63871.1	42.8579	-88.0744
63880	42.856	-88.0586
63888.8	42.8546	-88.0791
63897.7	42.8554	-88.0722
63906.5	42.8532	-88.0593
63915.4	42.8501	-88.0567
63924.3	42.8513	-88.071
63933.1	42.851	-88.0546
63942	42.8486	-88.0751
63950.9	42.846	-88.0611
63959.7	42.8468	-88.074
63968.6	42.8462	-88.0561
63977.5	42.845	-88.0643
63986.3	42.8439	-88.0488
63995.2	42.8419	-88.0586
64004.1	42.8402	-88.0425
64012.9	42.8388	-88.0543
64021.8	42.8379	-88.0569
64030.7	42.8402	-88.0571
64039.6	42.8375	-88.0623
64048.5	42.8365	-88.0469
64057.3	42.8337	-88.0509
64066.2	42.8324	-88.0531
64075.1	42.8319	-88.0542
64084	42.8317	-88.052
64092.9	42.8308	-88.054
64101.8	42.8291	-88.0519
64110.6	42.8273	-88.0551
64119.5	42.8269	-88.0593
64128.4	42.8253	-88.053
64137.3	42.8241	-88.0615
64146.2	42.8243	-88.0366
64155.1	42.8214	-88.0444
64164	42.8225	-88.042
64172.9	42.819	-88.0435
64181.8	42.8198	-88.0443
64190.7	42.8179	-88.043
64199.6	42.8181	-88.0436
64208.5	42.8145	-88.0426
64217.4	42.8144	-88.0378
64226.3	42.8125	-88.0404
64235.2	42.8136	-88.0421
64244.1	42.8118	-88.0469
64253	42.8109	-88.0415
64261.9	42.8104	-88.0247
64270.8	42.8098	-88.0251
64279.8	42.8083	-88.0242
64288.7	42.8072	-88.0185
64297.6	42.8045	-88.0383
64306.5	42.8056	-88.0255
64315.4	42.8038	-88.0179
64324.3	42.8008	-88.0332
64333.2	42.8005	-88.0125
64342.2	42.7996	-88.0413
64351.1	42.7994	-88.0129
64360	42.7987	-88.0322
64368.9	42.7987	-88.0308
64377.9	42.7977	-88.0173
64386.8	42.7959	-88.0337
64395.7	42.7947	-88.0224
64404.6	42.7932	-88.0177
64413.6	42.7895	-88.0223
64422.5	42.7923	-88.0091
64431.4	42.789	-88.0225
64440.4	42.7882	-88.0093
64449.3	42.7866	-88.0112
64458.2	42.7841	-88.0232
64467.2	42.7842	-88.0249
64476.1	42.7843	-88.0175
64485.1	42.7834	-88.0134
64494	42.7814	-88.0053
64502.9	42.7797	-88.011
64511.9	42.7787	-88.0144
64520.8	42.7778	-87.9932
64529.8	42.7769	-87.9996
64538.7	42.7761	-88.0071
64547.7	42.7754	-87.9993
64556.6	42.7754	-88.0082
64565.6	42.7744	-88
64574.5	42.7694	-87.9991
64583.5	42.7721	-87.9906
64592.4	42.7703	-88.0021
64601.4	42.7679	-88.001
64610.3	42.7691	-88.0023
64619.3	42.7678	-88.0055
64628.3	42.7687	-87.9937
64637.2	42.765	-88.0042
64646.2	42.7645	-87.982
64655.1	42.762	-87.9784
64664.1	42.7596	-87.9811
64673.1	42.7607	-87.9853
64682	42.7616	-87.9861
64691	42.7601	-87.9814
64700	42.7561	-87.9858
64709	42.7567	-87.9975
64717.9	42.7564	-87.9919
64726.9	42.7541	-87.9725
64735.9	42.7543	-87.9779
64744.8	42.7527	-87.9855
64753.8	42.751	-87.981
64762.8	42.749	-87.9866
64771.8	42.749	-87.9711
64780.8	42.7476	-87.9778
64789.7	42.7481	-87.967
64798.7	42.7444	-87.9729
64807.7	42.7478	-87.9822
64816.7	42.7441	-87.9838
64825.7	42.7407	-87.9692
64834.7	42.7367	-87.9727
64843.7	42.7377	-87.9727
64852.7	42.7359	-87.977
64861.6	42.7325	-87.9851
64870.6	42.7312	-87.9687
64879.6	42.7288	-87.9531
64888.6	42.7291	-87.9533
64897.6	42.7274	-87.9674
64906.6	42.7249	-87.9592
64915.6	42.7229	-87.9651
64924.6	42.7179	-87.9724
64933.6	42.7191	-87.9663
64942.6	42.7186	-87.9609
64951.6	42.7165	-87.9708
64960.6	42.7141	-87.9651
64969.6	42.7162	-87.9539
64978.7	42.7113	-87.9587
64987.7	42.7102	-87.9432
64996.7	42.7061	-87.9592
65005.7	42.7046	-87.9599
65014.7	42.7018	-87.958
65023.7	42.7013	-87.97
65032.7	42.7011	-87.9654
65041.7	42.701	-87.9423
65050.8	42.6945	-87.9491
65059.8	42.693	-87.9526
65068.8	42.6921	-87.9502
65077.8	42.6911	-87.9538
65086.9	42.69	-87.9501
65095.9	42.6901	-87.9355
65104.9	42.683	-87.9562
65113.9	42.6844	-87.9458
65123	42.6821	-87.9412
65132	42.6797	-87.9531
65141	42.6798	-87.9429
65150	42.6747	-87.9454
65159.1	42.6734	-87.9553
65168.1	42.6738	-87.9366
65177.2	42.6717	-87.9568
65186.2	42.6712	-87.941
65195.2	42.6661	-87.9443
65204.3	42.6651	-87.9439
65213.3	42.6651	-87.9482
65222.4	42.6638	-87.9472
65231.4	42.6591	-87.9411
65240.4	42.659	-87.9386
65249.5	42.6585	-87.9433
65258.5	42.6545	-87.9438
65267.6	42.6544	-87.9303
65276.6	42.6534	-87.9274
65285.7	42.6497	-87.9282
65294.7	42.6476	-87.9197
65303.8	42.6469	-87.9372
65312.8	42.6453	-87.9432
65321.9	42.6441	-87.9535
65331	42.6414	-87.9251
65340	42.6391	-87.9231
65349.1	42.6382	-87.9273
65358.1	42.6361	-87.9263
65367.2	42.6348	-87.9221
65376.3	42.6322	-87.9175
65385.3	42.632	-87.937
65394.4	42.6298	-87.9187
65403.5	42.6276	-87.9356
65412.5	42.6271	-87.9337
65421.6	42.6247	-87.9214
65430.7	42.6232	-87.9337
65439.7	42.6204	-87.9252
65448.8	42.6175	-87.9205
65457.9	42.6169	-87.9345
65467	42.615	-87.9246
65476	42.6125	-87.9236
65485.1	42.6127	-87.9297
65494.2	42.6097	-87.9092
65503.3	42.6083	-87.9226
65512.4	42.6076	-87.9168
65521.4	42.6059	-87.9074
65530.5	42.6039	-87.929
65539.6	42.6026	-87.9126
65548.7	42.6011	-87.9078
65557.8	42.5987	-87.9264
65566.9	42.5966	-87.9031
65576	42.5946	-87.915
65585.1	42.5934	-87.8977
65594.2	42.5935	-87.9179
65603.2	42.5881	-87.9094
65612.3	42.5893	-87.9175
65621.4	42.5866	-87.9123
65630.5	42.5829	-87.9045
65639.6	42.5838	-87.9116
65648.7	42.5789	-87.8969
65657.8	42.5782	-87.9172
65666.9	42.5765	-87.8962
65676.1	42.5752	-87.9084
65685.2	42.5729	-87.8995
65694.3	42.57	-87.9163
65703.4	42.5715	-87.9034
65712.5	42.5701	-87.9129
65721.6	42.5643	-87.912
65730.7	42.5651	-87.9022
65739.8	42.5655	-87.8824
65748.9	42.5587	-87.9133
65758.1	42.5593	-87.8911
65767.2	42.5581	-87.8943
65776.3	42.5551	-87.9068
65785.4	42.5542	-87.8955
65794.5	42.552	-87.9033
65803.7	42.5487	-87.8992
65812.8	42.5466	-87.8859
65821.9	42.5462	-87.893
65831	42.5456	-87.8916
65840.2	42.5422	-87.901
65849.3	42.5411	-87.8783
65858.4	42.5378	-87.885
65867.5	42.5356	-87.8756
65876.7	42.5364	-87.8878
65885.8	42.5321	-87.8817
65895	42.5323	-87.8755
65904.1	42.5293	-87.8954
65913.2	42.5283	-87.8866
65922.4	42.5268	-87.8857
65931.5	42.5251	-87.8737
65940.6	42.5228	-87.8885
65949.8	42.5227	-87.8758
65958.9	42.5188	-87.9104
[truncated: 8,001 more rows]

## Sheet: Supplementary Fig.4b
	DSPPR		AMP-EFC
Voltage conversion ratio [V/V]	phase 1-4	phase 5-7	phase 1-4	phase 5-7
10	0.2	0.8	0.433333	0.566667
10.1	0.19802	0.80198	0.432343	0.567657
10.2	0.196078	0.803922	0.431373	0.568627
10.3	0.194175	0.805825	0.430421	0.569579
10.4	0.192308	0.807692	0.429487	0.570513
10.5	0.190476	0.809524	0.428571	0.571429
10.6	0.188679	0.811321	0.427673	0.572327
10.7	0.186916	0.813084	0.426791	0.573209
10.8	0.185185	0.814815	0.425926	0.574074
10.9	0.183486	0.816514	0.425076	0.574924
11	0.181818	0.818182	0.424242	0.575758
11.1	0.18018	0.81982	0.423423	0.576577
11.2	0.178571	0.821429	0.422619	0.577381
11.3	0.176991	0.823009	0.421829	0.578171
11.4	0.175439	0.824561	0.421053	0.578947
11.5	0.173913	0.826087	0.42029	0.57971
11.6	0.172414	0.827586	0.41954	0.58046
11.7	0.17094	0.82906	0.418803	0.581197
11.8	0.169492	0.830508	0.418079	0.581921
11.9	0.168067	0.831933	0.417367	0.582633
12	0.166667	0.833333	0.416667	0.583333
12.1	0.165289	0.834711	0.415978	0.584022
12.2	0.163934	0.836066	0.415301	0.584699
12.3	0.162602	0.837398	0.414634	0.585366
12.4	0.16129	0.83871	0.413978	0.586022
12.5	0.16	0.84	0.413333	0.586667
12.6	0.15873	0.84127	0.412698	0.587302
12.7	0.15748	0.84252	0.412073	0.587927
12.8	0.15625	0.84375	0.411458	0.588542
12.9	0.155039	0.844961	0.410853	0.589147
13	0.153846	0.846154	0.410256	0.589744
13.1	0.152672	0.847328	0.409669	0.590331
13.2	0.151515	0.848485	0.409091	0.590909
13.3	0.150376	0.849624	0.408521	0.591479
13.4	0.149254	0.850746	0.40796	0.59204
13.5	0.148148	0.851852	0.407407	0.592593
13.6	0.147059	0.852941	0.406863	0.593137
13.7	0.145985	0.854015	0.406326	0.593674
13.8	0.144928	0.855072	0.405797	0.594203
13.9	0.143885	0.856115	0.405276	0.594724
14	0.142857	0.857143	0.404762	0.595238
14.1	0.141844	0.858156	0.404255	0.595745
14.2	0.140845	0.859155	0.403756	0.596244
14.3	0.13986	0.86014	0.403263	0.596737
14.4	0.138889	0.861111	0.402778	0.597222
14.5	0.137931	0.862069	0.402299	0.597701
14.6	0.136986	0.863014	0.401826	0.598174
14.7	0.136054	0.863946	0.401361	0.598639
14.8	0.135135	0.864865	0.400901	0.599099
14.9	0.134228	0.865772	0.400447	0.599553
15	0.133333	0.866667	0.4	0.6
15.1	0.13245	0.86755	0.399558	0.600442
15.2	0.131579	0.868421	0.399123	0.600877
15.3	0.130719	0.869281	0.398693	0.601307
15.4	0.12987	0.87013	0.398268	0.601732
15.5	0.129032	0.870968	0.397849	0.602151
15.6	0.128205	0.871795	0.397436	0.602564
15.7	0.127389	0.872611	0.397028	0.602972
15.8	0.126582	0.873418	0.396624	0.603376
15.9	0.125786	0.874214	0.396226	0.603774
16	0.125	0.875	0.395833	0.604167
16.1	0.124224	0.875776	0.395445	0.604555
16.2	0.123457	0.876543	0.395062	0.604938
16.3	0.122699	0.877301	0.394683	0.605317
16.4	0.121951	0.878049	0.394309	0.605691
16.5	0.121212	0.878788	0.393939	0.606061
16.6	0.120482	0.879518	0.393574	0.606426
16.7	0.11976	0.88024	0.393214	0.606786
16.8	0.119048	0.880952	0.392857	0.607143
16.9	0.118343	0.881657	0.392505	0.607495
17	0.117647	0.882353	0.392157	0.607843
17.1	0.116959	0.883041	0.391813	0.608187
17.2	0.116279	0.883721	0.391473	0.608527
17.3	0.115607	0.884393	0.391137	0.608863
17.4	0.114943	0.885057	0.390805	0.609195
17.5	0.114286	0.885714	0.390476	0.609524
17.6	0.113636	0.886364	0.390152	0.609848
17.7	0.112994	0.887006	0.389831	0.610169
17.8	0.11236	0.88764	0.389513	0.610487
17.9	0.111732	0.888268	0.389199	0.610801
18	0.111111	0.888889	0.388889	0.611111
18.1	0.110497	0.889503	0.388582	0.611418
18.2	0.10989	0.89011	0.388278	0.611722
18.3	0.10929	0.89071	0.387978	0.612022
18.4	0.108696	0.891304	0.387681	0.612319
18.5	0.108108	0.891892	0.387387	0.612613
18.6	0.107527	0.892473	0.387097	0.612903
18.7	0.106952	0.893048	0.386809	0.613191
18.8	0.106383	0.893617	0.386525	0.613475
18.9	0.10582	0.89418	0.386243	0.613757
19	0.105263	0.894737	0.385965	0.614035
19.1	0.104712	0.895288	0.385689	0.614311
19.2	0.104167	0.895833	0.385417	0.614583
19.3	0.103627	0.896373	0.385147	0.614853
19.4	0.103093	0.896907	0.38488	0.61512
19.5	0.102564	0.897436	0.384615	0.615385
19.6	0.102041	0.897959	0.384354	0.615646
19.7	0.101523	0.898477	0.384095	0.615905
19.8	0.10101	0.89899	0.383838	0.616162
19.9	0.100503	0.899497	0.383585	0.616415
20	0.1	0.9	0.383333	0.616667
